# Supplementary material for: Crystal structure of 2-amino-1,3-di­bromo-6-oxo-5,6-di­hydro­pyrido[1,2-a]quinoxalin-11-ium bromide monohydrate
Source: Acta Crystallogr E Crystallogr Commun. 2015 Oct 17;71(Pt 11):1332–5. doi: 10.1107/S2056989015018253 (PMC4645018; doi:10.1107/S2056989015018253)
Supplement: Supplementary file 1 [file e-71-01332-sup1.cif]

##############################################################################
#                                                                            #
# This CIF contains the data in a paper accepted for publication in          #
# Acta Crystallographica Section E. It conforms to the requirements of       #
# Notes for Authors for Acta Crystallographica Section E, and has been       #
# peer reviewed under the auspices of the IUCr Commission on Journals.       #
#                                                                            #
# Full details of the Crystallographic Information File format               #
# are given in the paper "The Crystallographic Information File (CIF):       #
# a New Standard Archive File for Crystallography" by S. R. Hall, F. H.      #
# Allen and I. D. Brown [Acta Cryst. (1991), A47, 655-685].                  #
#                                                                            #
# The current version of the core CIF dictionary is obtainable from          #
# ftp://ftp.iucr.org/pub/cif_core.dic.                                       #
#                                                                            #
# Software is freely available for graphical display of the structure(s)     #
# in this CIF. For information consult the CIF software page                 #
# http://www.iucr.org/resources/cif/software.                                #
#                                                                            #
# This file may be used for bona fide research purposes within the           #
# scientific community so long as proper attribution is given to the journal # 
# article from which it was obtained.                                        #
#                                                                            #
##############################################################################
data_global
_audit_creation_method     'SHELXL97 (Sheldrick, 2008)'
_journal_date_recd_electronic     2015-08-25
_journal_date_accepted     2015-09-29
_journal_name_full     'Acta Crystallographica, Section E'
_journal_year     2015
_journal_volume     71
_journal_issue     11
_journal_page_first     1332
_journal_page_last     1335
_journal_paper_category     GO
_journal_paper_doi     10.1107/S2056989015018253
_journal_coeditor_code     ZS2343
_publ_contact_author_name     'Yuliia Parashchenko'
_publ_contact_author_address
;
National Taras Shevchenko University,
Department of Chemistry,
Volodymyrska str. 64, 01601 Kiev, Ukraine
;
_publ_contact_author_email     'lyulya200288@mail.ru'
_publ_contact_author_fax      380442393293
_publ_contact_author_phone      380442393293
_publ_section_title
;
Crystal structure of
2-amino-1,3-dibromo-6-oxo-5,6-dihydropyrido[1,2-<i>a</i>]quinoxalin-11-ium
bromide monohydrate
;
loop_
    _publ_author_name
    _publ_author_footnote
    _publ_author_address
    ' Md. Serajul Haque Faizi' .
;
Department of Chemistry, College of Science,
Sultan Qaboos University,
PO Box 36 Al-Khod 123,
Muscat, Sultanate of Oman
;
    'Yuliia Parashchenko' .
;
National Taras Shevchenko University,
Department of Chemistry,
Volodymyrska str. 64, 01601 Kiev, Ukraine
;
_publ_section_synopsis
;
In the title compound, the
2-amino-1,3-dibromo-6-oxo-5,6-dihydropyrido[1,2-<i>a</i>]quinoxalin-11-ium
cations are non-planar and are linked through centrosymmetric hydrogen-bonded
cyclic Br~2~(H~2~O)~2~ anion--water units by N---H...Br, N---H...O and
O---H...Br hydrogen bonds, forming one-dimensional ribbons, with the planes of
the cations lying parallel to (100).
;
data_I
_database_code_depnum_ccdc_archive 'CCDC 1428593'
_audit_creation_method     SHELXL-97
_chemical_name_systematic
;
2-Amino-1,3-dibromo-6-oxo-5,6-dihydropyrido[1,2-<i>a</i>]quinoxalin-11-ium
bromide monohydrate
;
_chemical_name_common     ?
_chemical_formula_moiety     'C12 H8 Br2 N3 O +, Br -, H2 O'
_chemical_formula_sum     'C12 H10 Br3 N3 O2'
_chemical_formula_iupac     'C12 H8 Br2 N3 O +, Br -, H2 O'
_chemical_formula_weight     467.93
_chemical_melting_point     ?
_symmetry_cell_setting     triclinic
_symmetry_space_group_name_H-M     'P -1'
_space_group_name_Hall     '-P 1'
loop_
    _symmetry_equiv_pos_as_xyz
    'x, y, z'
    '-x, -y, -z'
_cell_length_a     7.5069(7)
_cell_length_b     9.7435(10)
_cell_length_c     10.7820(10)
_cell_angle_alpha     88.490(7)
_cell_angle_beta     73.798(7)
_cell_angle_gamma     71.981(7)
_cell_volume     718.61(12)
_cell_formula_units_Z     2
_cell_measurement_reflns_used     1023
_cell_measurement_theta_min     1.50
_cell_measurement_theta_max     23.50
_cell_measurement_temperature     100(2)
_exptl_crystal_description     Block
_exptl_crystal_colour     Yellow
_exptl_crystal_size_max     0.20
_exptl_crystal_size_mid     0.15
_exptl_crystal_size_min     0.11
_exptl_crystal_density_diffrn     2.163
_exptl_crystal_density_meas     ?
_exptl_crystal_density_method     'not measured'
_exptl_crystal_F_000     448
_exptl_absorpt_coefficient_mu     8.424
_exptl_absorpt_correction_type     multi-scan
_exptl_absorpt_process_details
;
(SADABS; Bruker, 2003)
;
_exptl_absorpt_correction_T_min     0.2587
_exptl_absorpt_correction_T_max     0.3647
_exptl_special_details
;
The OH H-atom was located in difference Fourier map and refined
with with <i>U</i>~iso~(H) = 1.2<i>U</i>~eq~(O). The N- and C-bound
H-atoms were positioned geometrically and refined using a riding
model: N---H = 0.86 \%A and C---H = 0.93 \%A
with <i>U</i>~iso~(H) = 1.2<i>U</i>~eq~(parent atom).
;
_diffrn_ambient_temperature     100(2)
_diffrn_radiation_type     MoK\a
_diffrn_radiation_wavelength     0.71073
_diffrn_radiation_source     'fine-focus sealed tube'
_diffrn_radiation_monochromator     graphite
_diffrn_measurement_device_type     'Bruker SMART APEX CCD'
_diffrn_measurement_method     /w-scans
_diffrn_detector_area_resol_mean     ?
_diffrn_reflns_number     8077
_diffrn_reflns_av_R_equivalents     0.1632
_diffrn_reflns_av_sigmaI/netI     0.1057
_diffrn_reflns_theta_min     1.97
_diffrn_reflns_theta_max     23.79
_diffrn_reflns_theta_full     23.79
_diffrn_measured_fraction_theta_max     0.993
_diffrn_measured_fraction_theta_full     0.993
_diffrn_reflns_limit_h_min     -8
_diffrn_reflns_limit_h_max     8
_diffrn_reflns_limit_k_min     -11
_diffrn_reflns_limit_k_max     10
_diffrn_reflns_limit_l_min     -12
_diffrn_reflns_limit_l_max     12
_diffrn_standards_number     0
_diffrn_standards_interval_count     .
_diffrn_standards_interval_time     .
_diffrn_standards_decay_%     ?
_refine_special_details
;
 Refinement of F^2^ against ALL reflections.  The weighted R-factor wR and
 goodness of fit S are based on F^2^, conventional R-factors R are based
 on F, with F set to zero for negative F^2^. The threshold expression of
 F^2^ > 2sigma(F^2^) is used only for calculating R-factors(gt) etc. and is
 not relevant to the choice of reflections for refinement.  R-factors based
 on F^2^ are statistically about twice as large as those based on F, and R-
 factors based on ALL data will be even larger.
;
_reflns_number_total     2187
_reflns_number_gt     1681
_reflns_threshold_expression     'I>2\s(I)'
_refine_ls_structure_factor_coef     Fsqd
_refine_ls_matrix_type     full
_refine_ls_R_factor_all     0.0719
_refine_ls_R_factor_gt     0.0585
_refine_ls_wR_factor_gt     0.1482
_refine_ls_wR_factor_ref     0.1553
_refine_ls_goodness_of_fit_ref     0.998
_refine_ls_restrained_S_all     0.998
_refine_ls_number_reflns     2187
_refine_ls_number_parameters     181
_refine_ls_number_restraints     0
_refine_ls_hydrogen_treatment     constr
_refine_ls_weighting_scheme     calc
_refine_ls_weighting_details
                 'calc w=1/[\s^2^(Fo^2^)+(0.0902P)^2^] where P=(Fo^2^+2Fc^2^)/3'
_atom_sites_solution_hydrogens     geom
_atom_sites_solution_primary     direct
_atom_sites_solution_secondary     difmap
_refine_ls_shift/su_max     0.000
_refine_ls_shift/su_mean     0.000
_refine_diff_density_max     1.178
_refine_diff_density_min     -1.159
_refine_ls_extinction_method     none
_refine_ls_extinction_coef     ?
loop_
    _atom_type_symbol
    _atom_type_description
    _atom_type_scat_dispersion_real
    _atom_type_scat_dispersion_imag
    _atom_type_scat_source
    'C' 'C' 0.0033 0.0016
                         'International Tables Vol C Tables 4.2.6.8 and 6.1.1.4'
    'H' 'H' 0.0000 0.0000
                         'International Tables Vol C Tables 4.2.6.8 and 6.1.1.4'
    'N' 'N' 0.0061 0.0033
                         'International Tables Vol C Tables 4.2.6.8 and 6.1.1.4'
    'O' 'O' 0.0106 0.0060
                         'International Tables Vol C Tables 4.2.6.8 and 6.1.1.4'
    'Br' 'Br' -0.2901 2.4595
                         'International Tables Vol C Tables 4.2.6.8 and 6.1.1.4'
_computing_data_collection
;
SMART (Bruker, 2003)
;
_computing_cell_refinement
;
SAINT (Bruker, 2003)
;
_computing_data_reduction
;
SAINT (Bruker, 2003)
;
_computing_structure_solution
;
SIR97 (Altomare <i>et al.</i>, 1999)
;
_computing_structure_refinement
;
SHELXL97 (Sheldrick, 2008)
;
_computing_molecular_graphics
;
DIAMOND (Brandenberg & Putz, 2006)
;
_computing_publication_material
;
DIAMOND (Brandenberg & Putz, 2006)
;
loop_
    _atom_site_type_symbol
    _atom_site_label
    _atom_site_fract_x
    _atom_site_fract_y
    _atom_site_fract_z
    _atom_site_U_iso_or_equiv
    _atom_site_adp_type
    _atom_site_calc_flag
    _atom_site_refinement_flags
    _atom_site_occupancy
    _atom_site_symmetry_multiplicity
    _atom_site_disorder_assembly
    _atom_site_disorder_group
    Br Br3 0.26076(12) 0.03614(8) 0.73364(8) 0.0441(3) Uani d . 1 1 . .
    Br Br2 0.27561(13) 0.36785(8) 0.22264(8) 0.0446(3) Uani d . 1 1 . .
    Br Br1 0.30008(13) 0.45076(9) -0.29950(8) 0.0480(3) Uani d . 1 1 . .
    C C3 0.1893(12) 0.8452(10) 0.4590(8) 0.048(2) Uani d . 1 1 . .
    H H3 0.2041 0.8791 0.5342 0.058 Uiso calc R 1 1 . .
    C C1 0.1158(12) 0.6740(8) 0.3479(7) 0.0388(19) Uani d . 1 1 . .
    H H1 0.0617 0.5998 0.3495 0.047 Uiso calc R 1 1 . .
    N N1 0.1941(9) 0.7217(6) 0.2309(6) 0.0316(14) Uani d . 1 1 . .
    C C2 0.1146(14) 0.7316(9) 0.4612(8) 0.048(2) Uani d . 1 1 . .
    H H2 0.0644 0.6953 0.5393 0.057 Uiso calc R 1 1 . .
    C C4 0.2417(12) 0.9077(9) 0.3430(8) 0.046(2) Uani d . 1 1 . .
    H H4 0.2805 0.9898 0.3414 0.055 Uiso calc R 1 1 . .
    C C12 0.2134(10) 0.6506(7) 0.1102(7) 0.0306(17) Uani d . 1 1 . .
    N N2 0.2314(10) 0.8738(6) 0.0112(6) 0.0377(16) Uani d . 1 1 . .
    H H5 0.2190 0.9269 -0.0528 0.045 Uiso calc R 1 1 . .
    C C7 0.2241(11) 0.7334(7) 0.0019(7) 0.0327(18) Uani d . 1 1 . .
    C C11 0.2384(11) 0.5009(7) 0.0921(7) 0.0318(18) Uani d . 1 1 . .
    C C9 0.2558(11) 0.5314(8) -0.1296(8) 0.0362(19) Uani d . 1 1 . .
    C C10 0.2586(10) 0.4390(7) -0.0288(7) 0.0324(18) Uani d . 1 1 . .
    C C8 0.2379(11) 0.6744(7) -0.1175(8) 0.0349(18) Uani d . 1 1 . .
    H H6 0.2351 0.7313 -0.1879 0.042 Uiso calc R 1 1 . .
    C C5 0.2364(11) 0.8482(8) 0.2307(8) 0.0353(18) Uani d . 1 1 . .
    C C6 0.2565(12) 0.9308(8) 0.1142(8) 0.042(2) Uani d . 1 1 . .
    O O1 0.2841(12) 1.0476(6) 0.1172(7) 0.071(2) Uani d . 1 1 . .
    N N3 0.2950(11) 0.2940(7) -0.0508(7) 0.0457(18) Uani d . 1 1 . .
    H H3A 0.3064 0.2371 0.0109 0.055 Uiso calc R 1 1 . .
    H H3B 0.3066 0.2597 -0.1263 0.055 Uiso calc R 1 1 . .
    O O2 0.3545(11) 0.2190(7) 0.4635(6) 0.072(2) Uani d . 1 1 . .
    H H12 0.3415 0.2338 0.5459 0.108 Uiso d R 1 1 . .
    H H11 0.4550 0.1520 0.4120 0.108 Uiso d R 1 1 . .
loop_
    _atom_site_aniso_label
    _atom_site_aniso_U_11
    _atom_site_aniso_U_22
    _atom_site_aniso_U_33
    _atom_site_aniso_U_12
    _atom_site_aniso_U_13
    _atom_site_aniso_U_23
    Br3 0.0499(5) 0.0360(5) 0.0489(5) -0.0143(4) -0.0173(4) 0.0057(4)
    Br2 0.0516(6) 0.0273(5) 0.0573(6) -0.0140(4) -0.0184(4) 0.0127(4)
    Br1 0.0565(6) 0.0389(5) 0.0510(6) -0.0130(4) -0.0206(4) -0.0041(4)
    C3 0.044(5) 0.051(6) 0.051(5) -0.013(4) -0.017(4) -0.003(4)
    C1 0.046(5) 0.029(4) 0.043(5) -0.014(4) -0.012(4) 0.004(4)
    N1 0.033(3) 0.022(3) 0.045(4) -0.012(3) -0.016(3) 0.007(3)
    C2 0.061(6) 0.042(5) 0.040(5) -0.016(5) -0.017(4) 0.012(4)
    C4 0.052(5) 0.033(4) 0.060(6) -0.018(4) -0.021(4) -0.006(4)
    C12 0.032(4) 0.022(4) 0.040(4) -0.011(3) -0.010(3) 0.000(3)
    N2 0.052(4) 0.018(3) 0.044(4) -0.010(3) -0.016(3) 0.006(3)
    C7 0.036(4) 0.016(4) 0.047(5) -0.007(3) -0.015(4) 0.006(3)
    C11 0.033(4) 0.017(4) 0.051(5) -0.014(3) -0.014(3) 0.009(3)
    C9 0.037(4) 0.030(4) 0.048(5) -0.013(4) -0.018(4) -0.004(4)
    C10 0.029(4) 0.016(4) 0.053(5) -0.005(3) -0.017(4) 0.004(4)
    C8 0.038(4) 0.020(4) 0.045(5) -0.008(3) -0.009(4) 0.002(3)
    C5 0.036(4) 0.018(4) 0.049(5) -0.002(3) -0.014(4) -0.004(3)
    C6 0.053(5) 0.017(4) 0.057(5) -0.013(4) -0.016(4) 0.002(4)
    O1 0.115(6) 0.030(3) 0.086(5) -0.041(4) -0.038(4) 0.007(3)
    N3 0.069(5) 0.022(3) 0.052(4) -0.019(3) -0.022(4) 0.003(3)
    O2 0.077(5) 0.063(4) 0.064(4) -0.005(4) -0.020(4) 0.015(4)
_geom_special_details
;
 All esds (except the esd in the dihedral angle between two l.s. planes)
 are estimated using the full covariance matrix.  The cell esds are taken
 into account individually in the estimation of esds in distances, angles
 and torsion angles; correlations between esds in cell parameters are only
 used when they are defined by crystal symmetry.  An approximate (isotropic)
 treatment of cell esds is used for estimating esds involving l.s. planes.
;
loop_
    _geom_bond_atom_site_label_1
    _geom_bond_atom_site_label_2
    _geom_bond_site_symmetry_2
    _geom_bond_distance
    _geom_bond_publ_flag
    Br2 C11 . 1.907(7) ?
    Br1 C9 . 1.912(8) ?
    C3 C2 . 1.384(12) ?
    C3 C4 . 1.387(12) ?
    C3 H3 . 0.9300 ?
    C1 C2 . 1.355(11) ?
    C1 N1 . 1.370(10) ?
    C1 H1 . 0.9300 ?
    N1 C5 . 1.364(9) ?
    N1 C12 . 1.440(9) ?
    C2 H2 . 0.9300 ?
    C4 C5 . 1.373(11) ?
    C4 H4 . 0.9300 ?
    C12 C7 . 1.399(10) ?
    C12 C11 . 1.423(9) ?
    N2 C6 . 1.338(10) ?
    N2 C7 . 1.393(9) ?
    N2 H5 . 0.8600 ?
    C7 C8 . 1.388(11) ?
    C11 C10 . 1.400(11) ?
    C9 C8 . 1.364(10) ?
    C9 C10 . 1.394(11) ?
    C10 N3 . 1.367(9) ?
    C8 H6 . 0.9300 ?
    C5 C6 . 1.471(11) ?
    C6 O1 . 1.222(9) ?
    N3 H3A . 0.8600 ?
    N3 H3B . 0.8600 ?
    O2 H12 . 0.8769 ?
    O2 H11 . 0.8900 ?
loop_
    _geom_angle_atom_site_label_1
    _geom_angle_atom_site_label_2
    _geom_angle_atom_site_label_3
    _geom_angle_site_symmetry_1
    _geom_angle_site_symmetry_3
    _geom_angle
    _geom_angle_publ_flag
    C2 C3 C4 . . 119.0(8) ?
    C2 C3 H3 . . 120.5 ?
    C4 C3 H3 . . 120.5 ?
    C2 C1 N1 . . 122.1(8) ?
    C2 C1 H1 . . 119.0 ?
    N1 C1 H1 . . 119.0 ?
    C5 N1 C1 . . 118.1(6) ?
    C5 N1 C12 . . 119.7(6) ?
    C1 N1 C12 . . 121.9(6) ?
    C1 C2 C3 . . 118.9(8) ?
    C1 C2 H2 . . 120.5 ?
    C3 C2 H2 . . 120.5 ?
    C5 C4 C3 . . 119.9(8) ?
    C5 C4 H4 . . 120.1 ?
    C3 C4 H4 . . 120.1 ?
    C7 C12 C11 . . 118.4(7) ?
    C7 C12 N1 . . 116.8(6) ?
    C11 C12 N1 . . 124.6(6) ?
    C6 N2 C7 . . 123.7(6) ?
    C6 N2 H5 . . 118.2 ?
    C7 N2 H5 . . 118.2 ?
    C8 C7 C12 . . 120.5(7) ?
    C8 C7 N2 . . 119.1(7) ?
    C12 C7 N2 . . 120.3(7) ?
    C10 C11 C12 . . 121.3(7) ?
    C10 C11 Br2 . . 115.3(5) ?
    C12 C11 Br2 . . 123.0(6) ?
    C8 C9 C10 . . 124.3(7) ?
    C8 C9 Br1 . . 117.2(6) ?
    C10 C9 Br1 . . 118.3(5) ?
    N3 C10 C11 . . 122.5(7) ?
    N3 C10 C9 . . 121.0(7) ?
    C11 C10 C9 . . 116.3(6) ?
    C9 C8 C7 . . 118.8(7) ?
    C9 C8 H6 . . 120.6 ?
    C7 C8 H6 . . 120.6 ?
    N1 C5 C4 . . 120.2(7) ?
    N1 C5 C6 . . 120.8(7) ?
    C4 C5 C6 . . 118.7(7) ?
    O1 C6 N2 . . 123.8(8) ?
    O1 C6 C5 . . 120.2(8) ?
    N2 C6 C5 . . 115.9(7) ?
    C10 N3 H3A . . 120.0 ?
    C10 N3 H3B . . 120.0 ?
    H3A N3 H3B . . 120.0 ?
    H12 O2 H11 . . 123.0 ?
loop_
    _geom_torsion_atom_site_label_1
    _geom_torsion_atom_site_label_2
    _geom_torsion_atom_site_label_3
    _geom_torsion_atom_site_label_4
    _geom_torsion_site_symmetry_1
    _geom_torsion_site_symmetry_2
    _geom_torsion_site_symmetry_3
    _geom_torsion_site_symmetry_4
    _geom_torsion
    _geom_torsion_publ_flag
    C2 C1 N1 C5 . . . . -13.0(11) ?
    C2 C1 N1 C12 . . . . 173.4(7) ?
    N1 C1 C2 C3 . . . . 2.1(12) ?
    C4 C3 C2 C1 . . . . 7.5(12) ?
    C2 C3 C4 C5 . . . . -6.1(13) ?
    C5 N1 C12 C7 . . . . -16.6(10) ?
    C1 N1 C12 C7 . . . . 156.8(7) ?
    C5 N1 C12 C11 . . . . 157.9(7) ?
    C1 N1 C12 C11 . . . . -28.7(11) ?
    C11 C12 C7 C8 . . . . 6.7(11) ?
    N1 C12 C7 C8 . . . . -178.4(7) ?
    C11 C12 C7 N2 . . . . -169.9(7) ?
    N1 C12 C7 N2 . . . . 5.0(11) ?
    C6 N2 C7 C8 . . . . -166.8(7) ?
    C6 N2 C7 C12 . . . . 9.8(12) ?
    C7 C12 C11 C10 . . . . -4.7(11) ?
    N1 C12 C11 C10 . . . . -179.2(7) ?
    C7 C12 C11 Br2 . . . . 168.1(6) ?
    N1 C12 C11 Br2 . . . . -6.4(11) ?
    C12 C11 C10 N3 . . . . 175.8(7) ?
    Br2 C11 C10 N3 . . . . 2.4(10) ?
    C12 C11 C10 C9 . . . . 0.9(11) ?
    Br2 C11 C10 C9 . . . . -172.4(6) ?
    C8 C9 C10 N3 . . . . -173.9(8) ?
    Br1 C9 C10 N3 . . . . 1.0(10) ?
    C8 C9 C10 C11 . . . . 1.0(12) ?
    Br1 C9 C10 C11 . . . . 175.9(5) ?
    C10 C9 C8 C7 . . . . 0.9(12) ?
    Br1 C9 C8 C7 . . . . -174.0(6) ?
    C12 C7 C8 C9 . . . . -4.9(11) ?
    N2 C7 C8 C9 . . . . 171.8(7) ?
    C1 N1 C5 C4 . . . . 14.3(10) ?
    C12 N1 C5 C4 . . . . -172.0(7) ?
    C1 N1 C5 C6 . . . . -159.2(7) ?
    C12 N1 C5 C6 . . . . 14.4(10) ?
    C3 C4 C5 N1 . . . . -5.0(12) ?
    C3 C4 C5 C6 . . . . 168.7(8) ?
    C7 N2 C6 O1 . . . . 171.7(9) ?
    C7 N2 C6 C5 . . . . -12.2(11) ?
    N1 C5 C6 O1 . . . . 176.1(8) ?
    C4 C5 C6 O1 . . . . 2.5(12) ?
    N1 C5 C6 N2 . . . . -0.1(11) ?
    C4 C5 C6 N2 . . . . -173.8(7) ?
loop_
    _geom_hbond_atom_site_label_D
    _geom_hbond_atom_site_label_H
    _geom_hbond_atom_site_label_A
    _geom_hbond_site_symmetry_A
    _geom_hbond_distance_DH
    _geom_hbond_distance_HA
    _geom_hbond_distance_DA
    _geom_hbond_angle_DHA
    _geom_hbond_publ_flag
    N2 H5 Br3 1_564 0.86 2.49 3.332(6) 166 yes
    N3 H3B Br1 . 0.86 2.60 3.048(7) 113 yes
    N3 H3B Br3 1_554 0.86 2.84 3.581(7) 145 yes
    N3 H3A O1 1_545 0.86 2.17 2.977(9) 155 yes
    N3 H3A Br2 . 0.86 2.56 3.006(7) 113 yes
    O2 H11 Br3 2_656 0.89 2.50 3.383(6) 180 yes
    O2 H12 Br1 1_556 0.88 2.61 3.309(7) 137 yes
    O2 H12 Br3 . 0.88 2.83 3.393(6) 123 no
_iucr_refine_instructions_details
;
TITL trial3 in P-1
CELL  0.71073   7.5069   9.7435  10.7820   88.490   73.798   71.981
ZERR     2.00   0.0007   0.0010   0.0010    0.007    0.007    0.007
LATT   1
SFAC  C    H    N    O    BR
UNIT  24   20   6    4    6
MERG   2
SIZE     0.15   0.20   0.22
ACTA 50
BOND
BOND   $H
CONF
HTAB 2
htab N2 Br3_$1
eqiv $1 x, y+1, z-1
htab N3 Br1
htab N3 Br3_$2
eqiv $2 x, y, z-1
htab N3 O1_$3
eqiv $3 x, y-1, z
htab N3 Br2
htab O2 Br1_$4
eqiv $4 x, y, z+1
htab O2 Br3
htab O2 Br3_$5
eqiv $5 -x+1, -y, -z+1
L.S.  20
TEMP    20.00
WGHT    0.090200
FVAR       0.15951
BR3   5    0.260753    0.036057    0.733598    11.00000    0.05005    0.03623 =
         0.04913    0.00570   -0.01726   -0.01428
BR2   5    0.275566    0.367817    0.222590    11.00000    0.05186    0.02747 =
         0.05754    0.01271   -0.01843   -0.01400
BR1   5    0.300119    0.450754   -0.299494    11.00000    0.05669    0.03920 =
         0.05144   -0.00395   -0.02076   -0.01315
C3    1    0.188465    0.845033    0.459455    11.00000    0.04358    0.05410 =
         0.05207   -0.00230   -0.01760   -0.01422
AFIX  43
H3    2    0.203368    0.878653    0.534676    11.00000   -1.20000
AFIX   0
C1    1    0.115765    0.674396    0.348219    11.00000    0.04471    0.02936 =
         0.04503    0.00597   -0.01178   -0.01470
AFIX  43
H1    2    0.061493    0.600228    0.350305    11.00000   -1.20000
AFIX   0
N1    3    0.194421    0.721593    0.230583    11.00000    0.03336    0.02242 =
         0.04761    0.00786   -0.01708   -0.01251
C2    1    0.114806    0.732769    0.461704    11.00000    0.06329    0.04254 =
         0.03787    0.01154   -0.01699   -0.01709
AFIX  43
H2    2    0.064633    0.696728    0.539892    11.00000   -1.20000
AFIX   0
C4    1    0.240927    0.908512    0.343498    11.00000    0.05244    0.03404 =
         0.05822   -0.00580   -0.02072   -0.01873
AFIX  43
H4    2    0.278719    0.990997    0.342221    11.00000   -1.20000
AFIX   0
C12   1    0.214049    0.650096    0.109371    11.00000    0.03098    0.02367 =
         0.03897   -0.00057   -0.00927   -0.01039
N2    3    0.231408    0.873413    0.010694    11.00000    0.05103    0.01981 =
         0.04393    0.00609   -0.01577   -0.01020
AFIX  43
H5    2    0.219036    0.926349   -0.053399    11.00000   -1.20000
AFIX   0
C7    1    0.225058    0.732395    0.001222    11.00000    0.03704    0.01485 =
         0.04837    0.00641   -0.01475   -0.00752
C11   1    0.238573    0.500485    0.091621    11.00000    0.03293    0.01607 =
         0.05005    0.00836   -0.01312   -0.01352
C9    1    0.255086    0.532369   -0.128864    11.00000    0.03794    0.02977 =
         0.04686   -0.00557   -0.01824   -0.01236
C10   1    0.258059    0.439737   -0.028032    11.00000    0.03049    0.01468 =
         0.05234    0.00284   -0.01675   -0.00382
C8    1    0.237921    0.674301   -0.117420    11.00000    0.03848    0.02076 =
         0.04280    0.00063   -0.00758   -0.00759
AFIX  43
H6    2    0.234883    0.731217   -0.187884    11.00000   -1.20000
AFIX   0
C5    1    0.236553    0.848607    0.230952    11.00000    0.03614    0.01856 =
         0.04876   -0.00262   -0.01427   -0.00276
C6    1    0.255834    0.931293    0.114612    11.00000    0.05310    0.01823 =
         0.06078    0.00413   -0.01594   -0.01361
O1    4    0.282657    1.048143    0.118093    11.00000    0.11886    0.03060 =
         0.08702    0.00803   -0.04005   -0.04214
N3    3    0.294222    0.294790   -0.049737    11.00000    0.06907    0.02436 =
         0.05268    0.00320   -0.02090   -0.02077
AFIX  93
H3A   2    0.315666    0.259202   -0.126628    11.00000   -1.20000
H3B   2    0.295536    0.239169    0.013496    11.00000   -1.20000
AFIX   0
O2    4    0.356061    0.218035    0.463594    11.00000    0.07200    0.05792 =
         0.07253    0.01987   -0.02276   -0.00897
AFIX 3
H12   2    0.342978    0.232825    0.545986    11.00000    -1.50000
H11   2    0.455000    0.1520000   0.412000    11.00000    -1.50000
AFIX 0
HKLF 4
REM  trial3 in P-1
REM R1 =  0.0594 for   1681 Fo > 4sig(Fo)  and  0.0730 for all   2187 data
REM    183 parameters refined using      0 restraints
END
;
