# Supplementary material for: Crystal structure of 2-amino-1,3-di­bromo-6-oxo-5,6-di­hydro­pyrido[1,2-a]quinoxalin-11-ium bromide monohydrate
Source: Acta Crystallogr E Crystallogr Commun. 2015 Oct 17;71(Pt 11):1332–5. doi: 10.1107/S2056989015018253 (PMC4645018; doi:10.1107/S2056989015018253)
Supplement: Supplementary file 2 [file e-71-01332-Isup2.hkl]

#
# h,k,l, Fc-squared, Fo-squared, sigma(Fo-squared) and status flag
#
data_I
_shelx_title ' trial3 in P-1'
_shelx_refln_list_code          4
_shelx_F_calc_maximum      269.88
_exptl_crystal_F_000       448.00
_reflns_d_resolution_high  0.8809
 
loop_
 _symmetry_equiv_pos_as_xyz
 'x, y, z'
 '-x, -y, -z'
 
_cell_length_a     7.5069
_cell_length_b     9.7435
_cell_length_c    10.7820
_cell_angle_alpha  88.490
_cell_angle_beta   73.798
_cell_angle_gamma  71.981
 
_shelx_F_squared_multiplier     1.000
 
loop_
 _refln_index_h
 _refln_index_k
 _refln_index_l
 _refln_F_squared_calc
 _refln_F_squared_meas
 _refln_F_squared_sigma
 _refln_observed_status
   1   0   0      349.15      502.02     44.13 o
   2   0   0    72837.09    78606.09   7828.28 o
   3   0   0     2799.33     2824.52    104.24 o
   4   0   0    10325.28    10538.62    846.17 o
   5   0   0     1946.38     1986.79    122.35 o
   6   0   0     1289.72     1348.60     65.65 o
   7   0   0      375.17      414.66     43.31 o
  -7   1   0      100.18      168.28     45.90 o
  -6   1   0     1128.55     1029.39     42.29 o
  -5   1   0     1105.00     1125.57     47.18 o
  -4   1   0     2423.43     2568.05     80.97 o
  -3   1   0     3199.53     3305.93    136.10 o
  -2   1   0     3411.90     4072.03    117.29 o
  -1   1   0     1124.55     1256.99     37.86 o
   0   1   0     1499.65     1735.22     89.72 o
   1   1   0       81.76       71.05     29.41 o
   2   1   0    10702.56    12733.20    508.16 o
   3   1   0      116.35      159.83     14.87 o
   4   1   0     2303.55     2809.17     86.43 o
   5   1   0      450.31      370.40     78.08 o
   6   1   0      223.36      231.68     34.01 o
   7   1   0      119.45      136.08     30.40 o
  -7   2   0      127.90       71.17     27.26 o
  -6   2   0       13.02       10.72     19.32 o
  -5   2   0     1359.89     1314.79     39.11 o
  -4   2   0      232.15      224.71     27.83 o
  -3   2   0     6634.68     6055.59    673.33 o
  -2   2   0     1534.52     1615.87    126.98 o
  -1   2   0     9760.21    11405.38    185.80 o
   0   2   0     4821.04     6129.96    262.50 o
   1   2   0     2812.70     2709.72    458.62 o
   2   2   0    13900.53    15528.25   1128.91 o
   3   2   0      164.56      170.48     15.98 o
   4   2   0     7741.98     9057.84    464.62 o
   5   2   0      292.02      345.36     28.59 o
   6   2   0     1677.76     1695.94     90.53 o
   7   2   0      393.14      334.16     67.20 o
   8   2   0      286.56      249.60     55.47 o
  -6   3   0     1246.08     1165.29     49.75 o
  -5   3   0       76.25       65.91     16.55 o
  -4   3   0     3001.25     2874.34    159.09 o
  -3   3   0     2242.39     1951.84    281.66 o
  -2   3   0     3154.21     3322.06    123.91 o
  -1   3   0     9064.85    11170.45    178.78 o
   0   3   0     3390.44     4002.19     84.48 o
   1   3   0     7774.15     8057.86   1351.85 o
   2   3   0      938.78      782.31    255.74 o
   3   3   0     4139.77     4344.17    344.57 o
   4   3   0       12.66       35.78     15.51 o
   5   3   0     1571.24     1650.61    106.20 o
   6   3   0       36.51       74.36     30.57 o
   7   3   0      245.59      296.46     47.88 o
   8   3   0        5.55      -24.17     37.64 o
  -6   4   0       18.58        7.37     27.61 o
  -5   4   0      152.34      182.00     22.31 o
  -4   4   0      210.73      235.99     23.83 o
  -3   4   0       34.91       48.17     15.56 o
  -2   4   0       60.47       69.14     10.54 o
  -1   4   0      277.20      369.13     17.46 o
   0   4   0       64.89      101.98      8.74 o
   1   4   0      102.35      142.40     10.15 o
   2   4   0       15.97       18.82      6.51 o
   3   4   0      519.56      602.92     76.07 o
   4   4   0        2.66        2.60     14.77 o
   5   4   0      414.23      470.96     37.98 o
   6   4   0        0.78       -5.13     23.30 o
   7   4   0       85.56      100.52     40.04 o
   8   4   0       15.24       34.47     64.58 o
  -5   5   0        9.33        8.29     19.32 o
  -4   5   0      309.61      340.57     29.31 o
  -3   5   0       58.39       73.54     19.14 o
  -2   5   0      576.67      487.98     20.52 o
  -1   5   0     1596.12     1816.70     37.57 o
   0   5   0       36.24       28.50      9.14 o
   1   5   0     5871.47     6939.22    336.45 o
   2   5   0      199.80      275.19     29.47 o
   3   5   0     3493.85     4021.11    649.51 o
   4   5   0      121.07      143.18     52.30 o
   5   5   0      569.32      632.24     88.79 o
   6   5   0       10.60       21.51     24.71 o
   7   5   0      143.20      192.50     43.41 o
   8   5   0        4.78       -5.45     38.75 o
  -5   6   0      431.92      431.40     36.09 o
  -4   6   0        8.43        4.09     21.84 o
  -3   6   0     1253.10     1238.64     43.26 o
  -2   6   0        2.92       -0.54     15.19 o
  -1   6   0     2914.53     3133.60     78.52 o
   0   6   0       60.59      100.72     13.33 o
   1   6   0     3288.43     3779.86    142.53 o
   2   6   0      330.71      335.02     25.78 o
   3   6   0     1955.90     1781.16    285.38 o
   4   6   0      247.10      282.65     50.67 o
   5   6   0     1437.47     1277.03    450.86 o
   6   6   0       36.80       20.94     30.53 o
   7   6   0      686.46      531.05     52.23 o
  -4   7   0        7.31      -13.22     30.07 o
  -3   7   0      516.21      507.87     40.81 o
  -2   7   0        8.50        3.47     18.67 o
  -1   7   0     1469.78     1471.46     38.43 o
   0   7   0       73.32       60.82     17.47 o
   1   7   0     1477.16     1608.16     79.87 o
   2   7   0      792.65      682.65     60.67 o
   3   7   0      706.87      704.11    121.47 o
   4   7   0     1230.79     1455.11     57.36 o
   5   7   0       82.69       81.40     29.74 o
   6   7   0      669.72      879.14    104.99 o
   7   7   0       11.91       31.30     78.45 o
  -3   8   0      135.80      107.00     52.30 o
  -2   8   0        3.17       -5.20     32.08 o
  -1   8   0       27.01       17.76     26.07 o
   0   8   0        0.91      -12.51     19.34 o
   1   8   0        0.03      -16.99     18.21 o
   2   8   0       44.51       44.22     18.97 o
   3   8   0       14.21        8.35     19.02 o
   4   8   0      140.35      179.82     38.22 o
   5   8   0      101.62      133.31     37.76 o
   6   8   0       75.94      104.25     37.07 o
   7   8   0      186.49      199.68     91.92 o
  -2   9   0       27.58       47.54     50.71 o
  -1   9   0      728.01      645.81     50.01 o
   0   9   0       21.03       25.29     29.55 o
   1   9   0     1917.77     1788.43    135.23 o
   2   9   0      612.12      564.80     61.65 o
   3   9   0     2011.70     1725.87    308.43 o
   4   9   0     1498.99     1754.35     76.90 o
   5   9   0      859.39      944.79     65.07 o
   6   9   0     1115.77     1391.00     71.87 o
   0  10   0     1395.41     1204.71    111.71 o
   1  10   0       27.92       26.73     26.31 o
   2  10   0     1108.97      898.18    107.05 o
   3  10   0      225.59      242.75     44.66 o
   4  10   0      217.42      174.13     63.98 o
   5  10   0      261.05      234.94     95.09 o
   2  11   0      179.89      221.87     72.11 o
   3  11   0      572.30      528.78     67.40 o
  -5 -10   1      269.22      349.33     57.68 o
  -4 -10   1      192.41      171.42     56.53 o
  -3 -10   1      390.12      386.06     68.32 o
  -2 -10   1      328.25      344.26     39.51 o
  -1 -10   1      362.65      328.78     37.11 o
   0 -10   1      565.04      526.72     51.60 o
   1 -10   1      126.03       97.07     74.48 o
  -6  -9   1       93.85      118.86     53.09 o
  -5  -9   1        0.77       60.22     47.54 o
  -4  -9   1      279.44      236.30     81.39 o
  -3  -9   1       36.90       31.21     24.16 o
  -2  -9   1      341.67      338.73     45.92 o
  -1  -9   1      196.80      215.80     28.13 o
   0  -9   1       71.88       37.90     37.60 o
   1  -9   1      281.23      254.29     40.06 o
   2  -9   1        7.13       29.34     39.50 o
  -6  -8   1        0.50       -3.47     35.37 o
  -5  -8   1      405.24      461.42     48.46 o
  -4  -8   1        1.20       -4.97     31.91 o
  -3  -8   1     1156.19     1050.62    230.02 o
  -2  -8   1       18.90        8.70     17.08 o
  -1  -8   1     1497.75     1522.84    190.62 o
   0  -8   1      224.15      266.31     28.36 o
   1  -8   1     1355.51     1331.42     48.02 o
   2  -8   1      573.98      579.97     54.68 o
   3  -8   1      738.93      717.63     60.22 o
  -6  -7   1      987.59     1229.13     55.68 o
  -5  -7   1      370.05      377.61     89.17 o
  -4  -7   1     3524.75     3365.25   1017.86 o
  -3  -7   1       13.57        6.02     13.65 o
  -2  -7   1     6145.47     5796.37    626.78 o
  -1  -7   1     1062.84     1024.81    100.25 o
   0  -7   1     4313.30     4699.67    145.16 o
   1  -7   1     1570.71     1558.65     39.57 o
   2  -7   1     1037.57     1038.71     36.42 o
   3  -7   1     1168.44     1115.71     50.47 o
   4  -7   1       60.33       88.42     29.88 o
  -7  -6   1      156.55      188.59     57.45 o
  -6  -6   1       46.23       23.60     32.75 o
  -5  -6   1     1163.81     1022.08    373.41 o
  -4  -6   1       73.23       81.66     19.61 o
  -3  -6   1     1892.05     1606.21    312.75 o
  -2  -6   1     1176.99      955.89    113.58 o
  -1  -6   1      205.90      250.51     17.32 o
   0  -6   1     2209.70     2379.92     66.00 o
   1  -6   1      178.34      188.71     15.82 o
   2  -6   1      641.47      648.65     26.46 o
   3  -6   1      279.02      310.09     28.73 o
   4  -6   1        0.23        1.50     20.74 o
   5  -6   1      142.89      158.49     29.62 o
  -7  -5   1      244.87      254.98     48.10 o
  -6  -5   1       60.80       49.06     27.35 o
  -5  -5   1     1174.07     1191.72    280.30 o
  -4  -5   1     1741.68     1890.44    314.65 o
  -3  -5   1     3112.82     3062.47    585.34 o
  -2  -5   1     7540.87     6743.59    865.00 o
  -1  -5   1     1566.70     1601.51    133.46 o
   0  -5   1    14192.79    16612.81    294.24 o
   1  -5   1       97.17      165.90     12.53 o
   2  -5   1    10965.32    11207.26    255.91 o
   3  -5   1      841.24      732.07     63.18 o
   4  -5   1     2998.46     2871.25     62.85 o
   5  -5   1      569.86      551.70     44.20 o
  -7  -4   1      167.24      164.54     43.71 o
  -6  -4   1     2723.56     2674.14     87.95 o
  -5  -4   1     1541.67     1709.10    239.61 o
  -4  -4   1     3824.96     3955.72    604.97 o
  -3  -4   1     6908.69     6480.14   1562.12 o
  -2  -4   1     2035.79     1990.62    342.88 o
  -1  -4   1    14504.67    16047.78   1568.89 o
   0  -4   1       80.01       88.12      8.76 o
   1  -4   1     7230.39     8542.92     80.76 o
   2  -4   1      924.03     1124.14     34.88 o
   3  -4   1     1079.89      991.08     93.08 o
   4  -4   1     1007.46      988.71     35.39 o
   5  -4   1      133.20      134.69     22.97 o
   6  -4   1      131.06       92.09     20.56 o
  -7  -3   1       80.34       51.51     25.77 o
  -6  -3   1      196.97      261.32     42.20 o
  -5  -3   1        0.29      -14.62     18.47 o
  -4  -3   1      454.09      467.12     51.46 o
  -3  -3   1      213.42      230.67     22.90 o
  -2  -3   1        0.40        0.20      4.55 o
  -1  -3   1     1151.87     1172.62    171.98 o
   0  -3   1      186.23      222.10     11.41 o
   1  -3   1     1177.96     1318.42     25.16 o
   2  -3   1      551.38      636.01     22.78 o
   3  -3   1        5.13       -0.06      9.32 o
   4  -3   1     1502.75     1448.00     82.80 o
   5  -3   1      218.91      210.21     22.98 o
   6  -3   1      705.60      663.43     38.13 o
  -7  -2   1      113.20      105.31     29.31 o
  -6  -2   1     1342.75     1062.02    238.16 o
  -5  -2   1       25.13       15.30     13.98 o
  -4  -2   1     5672.06     6973.79    500.46 o
  -3  -2   1     1841.31     2204.41    158.94 o
  -2  -2   1     7226.63     7906.01   1032.17 o
  -1  -2   1     6900.09     6906.59   1599.40 o
   0  -2   1     2332.37     2583.66    153.57 o
   1  -2   1    10151.06    12250.24    309.33 o
   2  -2   1     2660.62     2740.36    191.97 o
   3  -2   1     3409.21     3192.68    390.27 o
   4  -2   1      995.66      913.97     80.91 o
   5  -2   1      458.50      469.22     31.74 o
   6  -2   1       63.18       70.74     21.32 o
   7  -2   1       54.64       85.18     62.99 o
  -7  -1   1      612.63      640.08     45.72 o
  -6  -1   1      177.61      170.58     27.99 o
  -5  -1   1     1597.84     1287.70    219.80 o
  -4  -1   1       13.31       11.28      9.45 o
  -3  -1   1     1689.36     1723.47    155.73 o
  -2  -1   1      181.54      182.99     11.57 o
  -1  -1   1      774.55      811.30     84.12 o
   0  -1   1     1729.14     1700.64    285.28 o
   1  -1   1       58.36       98.21      7.53 o
   2  -1   1     2775.14     3175.06    368.41 o
   3  -1   1       92.92      134.24     13.67 o
   4  -1   1       30.86       66.41     12.36 o
   5  -1   1      108.56      123.08     19.32 o
   6  -1   1       54.26       61.17     25.55 o
   7  -1   1       82.02       85.62     33.26 o
  -7   0   1       14.62       -0.97     29.38 o
  -6   0   1        1.86       18.76     23.15 o
  -5   0   1        8.46        8.18     10.64 o
  -4   0   1       59.15       62.49      9.30 o
  -3   0   1      123.56      142.42     16.66 o
  -2   0   1      201.82      227.21     30.86 o
  -1   0   1      180.61      160.93     36.20 o
   0   0   1     1360.94      696.90     18.22 o
   1   0   1       47.13      141.80     13.05 o
   2   0   1     9263.24     9928.99    752.72 o
   3   0   1      618.44      667.05     29.57 o
   4   0   1     4220.24     5141.87    132.55 o
   5   0   1      172.97      206.62     23.98 o
   6   0   1      703.92      716.30     41.93 o
   7   0   1        3.67      -21.15     26.73 o
  -7   1   1      137.86       59.82     59.43 o
  -6   1   1       14.54        7.84     17.44 o
  -5   1   1      723.16      746.46     29.67 o
  -4   1   1        2.45       -1.98     11.11 o
  -3   1   1      865.27      733.29     79.28 o
  -2   1   1       23.12       16.02      6.01 o
  -1   1   1      198.16      206.76     10.11 o
   0   1   1       59.20       68.06      3.21 o
   1   1   1     1730.17     2063.16     31.23 o
   2   1   1      273.25      270.66     15.96 o
   3   1   1     1951.22     2079.41     51.50 o
   4   1   1     1601.14     1691.10     58.23 o
   5   1   1     1101.25     1081.13     76.11 o
   6   1   1      506.54      529.00     33.22 o
   7   1   1      650.04      627.83     49.09 o
   8   1   1       41.12       61.41     51.11 o
  -6   2   1       10.47       24.00     20.49 o
  -5   2   1      432.03      464.57     40.89 o
  -4   2   1        0.32       -8.03     10.41 o
  -3   2   1     1854.13     1809.23     96.65 o
  -2   2   1      435.25      394.75     13.96 o
  -1   2   1     9126.66    11034.90    416.99 o
   0   2   1     4078.59     4734.21    118.86 o
   1   2   1    12586.73    11856.50   1853.30 o
   2   2   1     5992.21     6902.27    155.98 o
   3   2   1     3169.08     3424.65     61.73 o
   4   2   1     5922.39     6665.75    291.38 o
   5   2   1      554.11      531.85     32.17 o
   6   2   1     3364.78     3695.94    205.82 o
   7   2   1       15.83       10.11     22.61 o
   8   2   1      869.34      733.34     70.13 o
  -6   3   1       32.85       17.79     23.63 o
  -5   3   1      233.13      229.68     21.09 o
  -4   3   1      694.74      668.70     36.38 o
  -3   3   1      445.11      504.69     28.61 o
  -2   3   1     3334.16     3679.62    145.33 o
  -1   3   1        4.64       -0.69      6.31 o
   0   3   1     4210.13     5712.57    180.37 o
   1   3   1     2797.49     2075.53    708.70 o
   2   3   1     1178.26     1492.00     90.17 o
   3   3   1     1647.08     1798.95     55.06 o
   4   3   1        0.62       -4.10     12.77 o
   5   3   1       47.51       41.29     18.90 o
   6   3   1      229.18      249.50     30.84 o
   7   3   1       25.97       34.34     32.20 o
   8   3   1      120.39      111.86     45.79 o
  -6   4   1        0.23       -8.98     31.83 o
  -5   4   1      153.80      149.63     21.90 o
  -4   4   1       23.11       15.32     15.36 o
  -3   4   1      722.44      748.10     31.97 o
  -2   4   1      178.51      176.89     13.24 o
  -1   4   1     2830.83     3330.93     67.97 o
   0   4   1      219.48      247.73     11.82 o
   1   4   1    10216.57     8989.78   1621.81 o
   2   4   1        8.47       11.34      4.86 o
   3   4   1    14351.84    13445.26   1666.37 o
   4   4   1      654.59      674.77     51.47 o
   5   4   1     5599.00     5939.52    363.13 o
   6   4   1     1189.09     1244.22    101.74 o
   7   4   1      858.87      869.05     56.87 o
   8   4   1      652.98      717.57     67.62 o
  -5   5   1      666.34      573.97     43.65 o
  -4   5   1      721.80      689.39     32.19 o
  -3   5   1     1161.39     1191.06     39.41 o
  -2   5   1     3406.87     3584.44    101.08 o
  -1   5   1      707.56      781.80     24.30 o
   0   5   1     6415.13     6746.68    117.86 o
   1   5   1        0.68       -7.93      7.39 o
   2   5   1     4972.52     4055.30    380.83 o
   3   5   1     1441.65     1383.97    383.59 o
   4   5   1     1745.21     1467.53    368.46 o
   5   5   1     2463.86     2483.15    230.24 o
   6   5   1      220.47      270.72     33.09 o
   7   5   1      965.03     1046.69     96.27 o
   8   5   1        0.51       -9.12     37.74 o
  -4   6   1       46.82       60.68     21.97 o
  -3   6   1      646.23      675.06     35.99 o
  -2   6   1      141.99      174.86     20.47 o
  -1   6   1      647.24      689.08     24.63 o
   0   6   1     1257.79     1476.74     33.62 o
   1   6   1       87.88       91.60     12.60 o
   2   6   1     1479.02     1451.01    113.84 o
   3   6   1      122.55       97.56     11.12 o
   4   6   1      274.18      224.91    119.25 o
   5   6   1      615.47      529.29    150.16 o
   6   6   1       16.83       -4.87     22.66 o
   7   6   1      390.95      511.88     89.93 o
  -4   7   1       15.43       12.74     31.47 o
  -3   7   1     1498.69     1425.62     69.90 o
  -2   7   1      233.49      246.11     38.10 o
  -1   7   1     2748.30     2900.41     76.37 o
   0   7   1     2559.29     2741.42    124.72 o
   1   7   1     1610.31     1673.04     70.24 o
   2   7   1     5577.81     5497.44    531.70 o
   3   7   1      194.72      166.64     21.80 o
   4   7   1     4520.34     5396.26     92.44 o
   5   7   1       32.19       71.78     28.99 o
   6   7   1     1784.03     2153.68    131.93 o
   7   7   1      114.29      152.93     81.22 o
  -3   8   1      597.17      630.27     59.94 o
  -2   8   1     1400.11     1488.54     75.45 o
  -1   8   1     2308.77     2162.98     86.30 o
   0   8   1      849.43      844.79     56.69 o
   1   8   1     3350.14     3209.75    219.60 o
   2   8   1       73.03       70.44     18.78 o
   3   8   1     1609.02     1515.86    234.38 o
   4   8   1        6.72        7.58     30.89 o
   5   8   1      239.53      332.69     42.60 o
   6   8   1        9.37       42.39     75.28 o
   7   8   1       10.45       -4.75     82.80 o
  -2   9   1       78.51       72.31     42.35 o
  -1   9   1      407.82      312.70     49.96 o
   0   9   1       50.89       50.84     30.79 o
   1   9   1     1207.33     1090.70     76.17 o
   2   9   1       17.71       14.88     19.86 o
   3   9   1     1303.94     1102.31    195.14 o
   4   9   1      138.58      111.86     23.15 o
   5   9   1      396.13      454.73     52.97 o
   6   9   1       83.36      120.65     43.02 o
   0  10   1      500.68      508.76     48.47 o
   1  10   1      197.79      152.84     31.01 o
   2  10   1      308.19      312.31     42.26 o
   3  10   1      506.90      441.86     81.68 o
   4  10   1       89.65      112.45     27.66 o
   5  10   1      567.26      547.30     62.26 o
   3  11   1      247.61      163.24     54.45 o
  -4 -10   2       14.06       12.31     22.79 o
  -3 -10   2      701.48      658.63    155.91 o
  -2 -10   2      156.91      134.39     27.10 o
  -1 -10   2      741.40      759.73     83.95 o
   0 -10   2      684.78      572.03     79.24 o
  -5  -9   2       92.31      125.62     47.04 o
  -4  -9   2     1893.24     1461.29    564.00 o
  -3  -9   2      718.59      696.21    156.30 o
  -2  -9   2     1554.30     1466.82    201.00 o
  -1  -9   2     1580.80     1574.74    188.38 o
   0  -9   2      477.42      417.09     68.85 o
   1  -9   2     1615.46     1383.71    102.48 o
   2  -9   2       49.80       47.01     35.10 o
  -6  -8   2      140.92      206.04     45.23 o
  -5  -8   2      668.71      813.25    102.41 o
  -4  -8   2      567.54      730.03    120.44 o
  -3  -8   2      252.16      267.68     71.00 o
  -2  -8   2      631.32      634.95     83.55 o
  -1  -8   2       75.87       68.29     18.23 o
   0  -8   2      111.09      122.46     20.97 o
   1  -8   2        2.09      -11.73     20.11 o
   2  -8   2        1.53        2.71     21.71 o
   3  -8   2        3.74       -9.81     31.77 o
  -7  -7   2      223.86      228.17     38.63 o
  -6  -7   2      328.63      407.07     83.25 o
  -5  -7   2      361.91      412.08     95.80 o
  -4  -7   2     1161.77     1234.37    354.42 o
  -3  -7   2       22.44       18.44     14.82 o
  -2  -7   2     2463.56     2222.18    398.52 o
  -1  -7   2      109.00      107.92     16.93 o
   0  -7   2     1540.34     1584.45     70.73 o
   1  -7   2      170.78      153.99     18.81 o
   2  -7   2      248.74      305.43     33.36 o
   3  -7   2      151.96      123.75     28.57 o
   4  -7   2       35.62       49.16     28.09 o
  -7  -6   2      391.45      326.89     40.82 o
  -6  -6   2       12.06        9.05     23.37 o
  -5  -6   2     1833.45     1845.28    575.46 o
  -4  -6   2        4.28       -4.54     18.68 o
  -3  -6   2     2827.08     2217.24    695.37 o
  -2  -6   2       39.82       41.24     14.59 o
  -1  -6   2     1863.29     1883.76    175.13 o
   0  -6   2      218.95      269.84     17.62 o
   1  -6   2     1385.30     1455.38     30.65 o
   2  -6   2       45.36       44.28     15.23 o
   3  -6   2     1044.72     1007.58     62.06 o
   4  -6   2        5.57       -4.18     20.64 o
   5  -6   2      404.63      408.58     36.53 o
  -7  -5   2      167.53      133.35     32.45 o
  -6  -5   2        8.36       28.74     24.24 o
  -5  -5   2      294.14      350.64     41.40 o
  -4  -5   2        3.31       -4.93     17.21 o
  -3  -5   2      353.93      399.20     86.70 o
  -2  -5   2      190.22      158.22     25.99 o
  -1  -5   2      903.03     1028.27    110.12 o
   0  -5   2      388.19      435.29     17.19 o
   1  -5   2     1288.60     1520.05     26.09 o
   2  -5   2      580.26      646.42     22.46 o
   3  -5   2      322.83      354.34     30.66 o
   4  -5   2      936.21      880.06     41.32 o
   5  -5   2       14.21        8.24     21.00 o
   6  -5   2      388.60      218.30     45.96 o
  -7  -4   2      195.27      161.68     34.36 o
  -6  -4   2       39.64       46.94     21.92 o
  -5  -4   2      267.76      315.47     24.50 o
  -4  -4   2       90.26      100.69     18.25 o
  -3  -4   2      248.34      287.69     44.61 o
  -2  -4   2       99.75      125.74     18.90 o
  -1  -4   2      240.08      269.91     22.69 o
   0  -4   2       92.04       89.03      9.41 o
   1  -4   2       88.02      101.58      9.71 o
   2  -4   2       44.74       34.73      9.71 o
   3  -4   2      215.65      229.59     35.74 o
   4  -4   2       80.09      104.15     19.52 o
   5  -4   2      395.53      448.48     42.89 o
   6  -4   2      185.32      157.15     24.10 o
  -7  -3   2       20.58        6.52     25.44 o
  -6  -3   2       10.08        9.17     19.38 o
  -5  -3   2      226.00      252.17     24.03 o
  -4  -3   2       29.51       56.12     15.49 o
  -3  -3   2     1967.86     2121.19    263.85 o
  -2  -3   2      528.21      421.37    100.14 o
  -1  -3   2     8225.56     8526.62   1338.26 o
   0  -3   2      173.94      183.33     11.60 o
   1  -3   2    12953.00    15230.58    287.00 o
   2  -3   2     2568.35     2595.75     88.15 o
   3  -3   2     7012.75     6931.84    660.34 o
   4  -3   2     1807.99     1512.56    168.09 o
   5  -3   2      927.71      896.70     62.29 o
   6  -3   2      980.75      938.73     64.40 o
   7  -3   2        5.27       -2.38     32.49 o
  -7  -2   2      312.24      246.77     42.59 o
  -6  -2   2      337.75      299.58     80.76 o
  -5  -2   2     1289.30     1021.73    250.74 o
  -4  -2   2     1589.62     1440.91    172.39 o
  -3  -2   2     2355.43     2703.33    224.55 o
  -2  -2   2     8494.97     8496.40   1075.31 o
  -1  -2   2     1611.96     2039.32    346.16 o
   0  -2   2    17011.58    18556.66   1508.25 o
   1  -2   2       54.80       46.63      6.71 o
   2  -2   2     3963.93     4185.76    279.44 o
   3  -2   2     2753.68     2567.68    315.93 o
   4  -2   2      332.50      358.31     28.89 o
   5  -2   2     1650.80     1699.03     47.68 o
   6  -2   2       16.17       12.13     20.18 o
   7  -2   2      193.88      112.16     26.17 o
  -7  -1   2        0.39        1.58     43.58 o
  -6  -1   2        7.82      -18.40     21.51 o
  -5  -1   2       38.88       39.58     18.84 o
  -4  -1   2        2.59       -0.43      6.98 o
  -3  -1   2        2.58        3.40      6.21 o
  -2  -1   2      157.32      138.58      7.51 o
  -1  -1   2      977.00     1039.96     97.49 o
   0  -1   2     3348.87     2670.78    383.06 o
   1  -1   2     2182.34     2396.13    137.19 o
   2  -1   2     1723.00     1941.88    213.06 o
   3  -1   2     3901.22     3659.74    305.06 o
   4  -1   2      115.07      125.01     13.89 o
   5  -1   2     3206.92     2943.33    206.32 o
   6  -1   2      526.56      564.62     47.63 o
   7  -1   2      758.32      742.65     51.35 o
  -7   0   2      303.48      251.58     64.97 o
  -6   0   2       43.03       35.04     26.05 o
  -5   0   2     2134.57     2070.88    154.74 o
  -4   0   2     1148.01     1179.85    100.76 o
  -3   0   2     6223.06     5860.24    810.57 o
  -2   0   2     5032.05     4261.37    785.45 o
  -1   0   2     5084.02     3825.00    743.46 o
   0   0   2    12950.40     5017.08    840.03 o
   1   0   2      958.38      992.54     90.96 o
   2   0   2    20116.53    18902.50   2323.57 o
   3   0   2       16.01       24.24      6.07 o
   4   0   2     7953.80     7073.08    630.42 o
   5   0   2     1123.95     1176.07     43.00 o
   6   0   2     1212.77     1268.97     71.34 o
   7   0   2      934.21      936.41     48.70 o
   8   0   2       79.16       80.43     57.05 o
  -6   1   2     1030.83     1010.83     92.01 o
  -5   1   2      303.62      335.54     26.65 o
  -4   1   2     1567.25     1299.24    161.92 o
  -3   1   2     3306.29     2925.72    334.04 o
  -2   1   2      525.23      549.72     57.51 o
  -1   1   2     7068.29     7202.40    681.59 o
   0   1   2       55.35       66.83      4.86 o
   1   1   2     2319.07     1889.89     80.85 o
   2   1   2       14.22        5.45      4.83 o
   3   1   2      655.86      600.21     48.14 o
   4   1   2       67.41       45.33     19.04 o
   5   1   2       82.86      108.00     13.36 o
   6   1   2       10.80        2.88     18.75 o
   7   1   2       22.21        7.55     24.28 o
   8   1   2       64.03       80.82     52.30 o
  -6   2   2      210.41      201.77     27.95 o
  -5   2   2      113.73      133.71     22.60 o
  -4   2   2      533.91      477.48     45.82 o
  -3   2   2     1994.23     2080.16    174.82 o
  -2   2   2        5.05       -2.13      6.88 o
  -1   2   2     8885.70    10850.08    464.71 o
   0   2   2     4170.07     5354.86     88.91 o
   1   2   2     7226.43     5109.01   1075.90 o
   2   2   2    11990.11    14263.63    524.36 o
   3   2   2      478.59      335.67    106.38 o
   4   2   2     7388.41     8009.72    242.80 o
   5   2   2        1.04       23.07     17.02 o
   6   2   2     1903.70     2086.22     97.05 o
   7   2   2       32.41       58.37     35.82 o
   8   2   2      176.23      227.30     36.50 o
  -6   3   2      680.91      699.02     75.61 o
  -5   3   2       29.51       32.25     17.01 o
  -4   3   2     3585.54     3594.31    236.77 o
  -3   3   2      260.46      298.60     20.31 o
  -2   3   2     9788.89    11523.64    459.20 o
  -1   3   2     4352.43     5197.33    144.02 o
   0   3   2    12210.93    14884.34    277.08 o
   1   3   2    11917.05    11932.17   1727.98 o
   2   3   2     4123.95     4348.72    232.51 o
   3   3   2     6595.11     6928.68    280.49 o
   4   3   2      212.95      173.54     22.78 o
   5   3   2     1291.94     1353.92     46.94 o
   6   3   2        4.02      -16.57     20.75 o
   7   3   2      271.80      351.89     48.85 o
   8   3   2        0.44        4.75     37.62 o
  -5   4   2      606.82      627.03     69.98 o
  -4   4   2       53.55       39.12     17.33 o
  -3   4   2      895.63      954.54     37.31 o
  -2   4   2      196.09      210.82     31.97 o
  -1   4   2      449.23      486.08     15.55 o
   0   4   2      277.79      297.77     11.43 o
   1   4   2        0.40       12.93     10.40 o
   2   4   2       25.94       16.83      6.56 o
   3   4   2       67.41       66.07      8.54 o
   4   4   2       67.45       70.83     15.91 o
   5   4   2       80.50       90.34     19.04 o
   6   4   2       84.80       61.87     24.14 o
   7   4   2      240.04      243.00     35.60 o
   8   4   2        8.72        5.24     35.07 o
  -5   5   2       82.65       82.73     24.03 o
  -4   5   2      625.59      631.84     42.78 o
  -3   5   2       96.05      120.56     19.51 o
  -2   5   2     2059.85     2372.22    104.01 o
  -1   5   2        4.51        0.35      9.17 o
   0   5   2     3271.18     4016.12     59.15 o
   1   5   2      359.98      446.37     19.42 o
   2   5   2     2610.38     2142.38    425.59 o
   3   5   2     1095.71      875.45    189.75 o
   4   5   2      881.09      836.72    108.88 o
   5   5   2      833.30      834.08     66.51 o
   6   5   2      145.92      137.49     26.19 o
   7   5   2      161.49      181.53     34.12 o
   8   5   2       32.00        4.72     37.06 o
  -4   6   2      144.92      118.72     35.12 o
  -3   6   2      662.81      555.26    109.85 o
  -2   6   2       53.03       52.67     16.81 o
  -1   6   2     1154.53     1357.95     31.55 o
   0   6   2       91.45       98.82     13.34 o
   1   6   2     1478.81     1610.50     69.82 o
   2   6   2      186.75      172.78     16.19 o
   3   6   2     1996.55     1865.33    272.58 o
   4   6   2      107.00      104.20     49.92 o
   5   6   2     1545.81     1770.57    109.35 o
   6   6   2        6.96      -28.13     56.26 o
   7   6   2      708.07      892.22    108.56 o
  -3   7   2      158.19      137.95     37.77 o
  -2   7   2       46.50       34.28     24.36 o
  -1   7   2      595.27      642.18     45.21 o
   0   7   2       48.34       56.37     20.34 o
   1   7   2     1776.85     1883.44    102.53 o
   2   7   2       63.94       45.48     15.85 o
   3   7   2     1946.72     1883.98    238.38 o
   4   7   2      533.19      589.97     44.92 o
   5   7   2      541.43      676.69     85.97 o
   6   7   2      509.86      542.78     88.75 o
   7   7   2       11.83        5.15     73.69 o
  -3   8   2        6.19       17.04     51.50 o
  -2   8   2       12.72      -18.80     34.27 o
  -1   8   2        2.69       -2.31     24.42 o
   0   8   2       79.63       82.00     24.86 o
   1   8   2        0.07        2.21     19.48 o
   2   8   2       22.37       16.16     17.36 o
   3   8   2       10.54       -7.70     18.56 o
   4   8   2       20.97       46.08     32.40 o
   5   8   2        0.06        4.95     31.86 o
   6   8   2       45.59       58.14     33.56 o
   7   8   2       81.00       93.50     84.39 o
  -1   9   2     1149.22     1119.63    104.59 o
   0   9   2      109.91       98.63     33.34 o
   1   9   2     3153.48     2802.37    148.64 o
   2   9   2        8.73       -2.90     19.53 o
   3   9   2     4296.58     3809.31    538.45 o
   4   9   2      223.32      217.78     52.14 o
   5   9   2     3267.61     3280.44     94.60 o
   6   9   2      529.20      660.02     59.24 o
   0  10   2      654.00      584.36     61.61 o
   1  10   2       24.85       29.14     27.20 o
   2  10   2     1092.34      970.78    122.66 o
   3  10   2       58.46       77.87     30.21 o
   4  10   2      579.32      520.07     99.01 o
   5  10   2      252.96      269.49     54.16 o
  -4 -10   3      112.12       91.74     32.91 o
  -3 -10   3      562.23      524.98    122.14 o
  -2 -10   3      215.12      236.32     40.14 o
  -1 -10   3      399.12      434.91     72.02 o
   0 -10   3      459.55      412.17     59.55 o
  -5  -9   3      193.92      240.60     53.24 o
  -4  -9   3      271.32      234.85    101.53 o
  -3  -9   3       12.77      -27.18     22.64 o
  -2  -9   3      726.26      698.75    100.79 o
  -1  -9   3       40.88       31.62     24.39 o
   0  -9   3      489.85      461.64     66.13 o
   1  -9   3       83.56       94.94     36.36 o
   2  -9   3       57.88       36.16     36.63 o
  -6  -8   3       16.40       -4.36     40.01 o
  -5  -8   3       15.97       16.04     27.99 o
  -4  -8   3        1.20       10.60     14.96 o
  -3  -8   3       68.35       52.58     34.08 o
  -2  -8   3        3.74        9.50     18.22 o
  -1  -8   3      904.80      881.17     70.21 o
   0  -8   3        0.83        0.10     17.09 o
   1  -8   3     1364.17     1354.74     49.87 o
   2  -8   3      166.29      170.01     29.91 o
   3  -8   3      829.51      793.90     49.28 o
  -6  -7   3      892.84      904.35    333.00 o
  -5  -7   3     1692.29     1944.32    530.17 o
  -4  -7   3     2985.20     3294.92   1016.14 o
  -3  -7   3     3517.06     2967.30    905.29 o
  -2  -7   3     5749.72     5804.58    838.69 o
  -1  -7   3     1885.03     1887.05    168.34 o
   0  -7   3     7728.43     8077.38    405.69 o
   1  -7   3       75.83       77.13     18.70 o
   2  -7   3     4758.31     4576.99     68.56 o
   3  -7   3      100.98      119.71     25.67 o
   4  -7   3      926.46      837.05     49.61 o
  -7  -6   3        1.43       -7.13     42.79 o
  -6  -6   3      131.64      122.79     34.15 o
  -5  -6   3       48.18       70.90     25.56 o
  -4  -6   3        6.12       -4.18     20.26 o
  -3  -6   3      649.36      588.49    191.34 o
  -2  -6   3      237.45      230.53     33.68 o
  -1  -6   3     1293.02     1254.21    109.72 o
   0  -6   3      752.59      875.58     47.19 o
   1  -6   3      358.82      383.62     20.16 o
   2  -6   3     1422.52     1493.50     39.58 o
   3  -6   3        3.73        6.39     16.88 o
   4  -6   3      638.76      618.48     37.76 o
   5  -6   3       60.91       56.53     27.01 o
  -7  -5   3      297.58      213.55     49.13 o
  -6  -5   3      173.23      178.26     34.46 o
  -5  -5   3     1100.24     1346.92    221.07 o
  -4  -5   3       21.24        4.69     19.31 o
  -3  -5   3     2720.24     2550.70    797.67 o
  -2  -5   3     2293.27     1963.23    375.92 o
  -1  -5   3     3554.02     3683.40    441.39 o
   0  -5   3     5162.84     5553.47    215.45 o
   1  -5   3     1539.87     1753.80     42.05 o
   2  -5   3     5049.78     5621.68    147.27 o
   3  -5   3       81.85       89.24     17.69 o
   4  -5   3     3290.76     2996.87    356.78 o
   5  -5   3       16.44       -5.76     20.12 o
   6  -5   3      824.38      692.86     90.93 o
  -7  -4   3       18.10        0.79     37.64 o
  -6  -4   3     1758.17     1639.82    103.01 o
  -5  -4   3      572.82      585.10     46.95 o
  -4  -4   3     5470.55     6608.33   1007.15 o
  -3  -4   3     3564.02     3236.24    843.42 o
  -2  -4   3     4619.50     4614.82    940.51 o
  -1  -4   3     9126.51     9502.83   1368.09 o
   0  -4   3      697.77      792.30     33.65 o
   1  -4   3     8659.90     9942.65    208.59 o
   2  -4   3       12.51       23.66      9.22 o
   3  -4   3     2782.44     2732.66    223.45 o
   4  -4   3      106.46      122.22     21.46 o
   5  -4   3      542.41      499.45     32.39 o
   6  -4   3      171.15      147.45     24.25 o
  -7  -3   3      102.62       39.62     42.00 o
  -6  -3   3       60.45       61.02     24.36 o
  -5  -3   3       35.50       26.46     19.16 o
  -4  -3   3      853.66      966.63    142.30 o
  -3  -3   3       94.01      122.63     20.53 o
  -2  -3   3     1856.74     1661.34    299.38 o
  -1  -3   3     1051.14     1023.64    158.49 o
   0  -3   3       37.80       31.60      7.26 o
   1  -3   3     1785.49     2010.22     53.54 o
   2  -3   3      511.06      591.56     19.42 o
   3  -3   3      362.46      368.63     39.09 o
   4  -3   3      348.84      348.37     41.40 o
   5  -3   3       30.61        8.81     16.19 o
   6  -3   3      196.43      239.51     43.65 o
   7  -3   3       54.12       25.22     30.22 o
  -7  -2   3      103.26       69.33     47.94 o
  -6  -2   3      483.86      481.09     86.07 o
  -5  -2   3       23.42       38.44     19.74 o
  -4  -2   3     3012.70     2814.99    204.19 o
  -3  -2   3      752.48      907.27     54.87 o
  -2  -2   3    10705.60    10010.56   1167.59 o
  -1  -2   3     6199.47     6084.06   1023.49 o
   0  -2   3    12580.91    12353.92    908.17 o
   1  -2   3    13649.37    15628.74    710.17 o
   2  -2   3     2387.51     2589.54    176.85 o
   3  -2   3     9799.24     9855.73   1245.18 o
   4  -2   3      264.94      276.41     33.37 o
   5  -2   3     2359.36     2195.46    213.59 o
   6  -2   3       54.73       70.37     22.30 o
   7  -2   3      273.86      199.23    106.57 o
  -7  -1   3      540.34      436.20     70.52 o
  -6  -1   3      236.32      217.77     33.65 o
  -5  -1   3     2229.18     2044.58    439.49 o
  -4  -1   3      224.29      227.57     26.66 o
  -3  -1   3     4077.51     4307.03    388.39 o
  -2  -1   3       31.44       34.20      7.38 o
  -1  -1   3     5171.49     4069.12    382.94 o
   0  -1   3      519.40      363.71     35.06 o
   1  -1   3     4548.97     4371.92    482.12 o
   2  -1   3      372.26      388.79     45.79 o
   3  -1   3      855.75      848.93     85.63 o
   4  -1   3        0.19        5.86     10.38 o
   5  -1   3      165.62      165.75     19.50 o
   6  -1   3        2.51        5.77     15.10 o
   7  -1   3      155.94      171.10     44.96 o
  -6   0   3        2.70      -20.43     24.98 o
  -5   0   3       66.47       69.72     17.18 o
  -4   0   3      205.04      236.75     22.12 o
  -3   0   3        5.07        4.39      7.58 o
  -2   0   3      706.68      667.31     93.13 o
  -1   0   3     1192.03      940.59    107.97 o
   0   0   3      632.51      351.64     25.16 o
   1   0   3     2624.19     2364.39    342.19 o
   2   0   3      202.12      194.75     23.75 o
   3   0   3     1216.84     1174.21    164.65 o
   4   0   3        0.69       -0.51      7.52 o
   5   0   3      517.07      584.82     30.95 o
   6   0   3       18.70        8.98     26.38 o
   7   0   3       76.98       77.05     29.50 o
   8   0   3        0.90        0.00     55.07 o
  -6   1   3      302.90      419.04     45.35 o
  -5   1   3      541.43      583.57     30.99 o
  -4   1   3      385.79      404.19     38.34 o
  -3   1   3     2707.95     2521.23    283.84 o
  -2   1   3      128.00      132.04     15.96 o
  -1   1   3     4830.62     4463.24    324.98 o
   0   1   3        5.79       -1.54      4.76 o
   1   1   3     3012.37     2037.66     68.71 o
   2   1   3      171.06      177.20     12.07 o
   3   1   3     1677.89     1507.29    205.58 o
   4   1   3      305.98      304.05     49.41 o
   5   1   3      991.48     1017.67     33.12 o
   6   1   3      127.26      170.56     25.19 o
   7   1   3      389.99      438.86     37.40 o
   8   1   3        1.08       27.73     49.13 o
  -6   2   3        2.39        9.95     22.81 o
  -5   2   3      280.97      327.63     37.34 o
  -4   2   3        1.83       10.43     13.51 o
  -3   2   3     1088.96     1131.17     92.35 o
  -2   2   3        2.56        7.26      7.90 o
  -1   2   3     3397.34     3359.47    254.45 o
   0   2   3        6.01        5.68      5.81 o
   1   2   3     6593.38     4575.75    671.71 o
   2   2   3      487.16      427.55     18.62 o
   3   2   3     5589.52     6697.94    564.49 o
   4   2   3     2082.92     2062.41     84.98 o
   5   2   3     1516.45     1572.15     56.26 o
   6   2   3     1882.11     1860.37    105.09 o
   7   2   3      135.15      138.46     26.14 o
   8   2   3      668.19      732.49     48.16 o
  -5   3   3      380.78      360.03     42.90 o
  -4   3   3      153.91      159.65     22.98 o
  -3   3   3      790.48      814.60     55.11 o
  -2   3   3      807.46      820.00     44.83 o
  -1   3   3      371.01      416.80     14.80 o
   0   3   3     2147.58     2338.90     27.30 o
   1   3   3       75.90       73.38     10.41 o
   2   3   3     2731.66     2629.44    245.14 o
   3   3   3      867.56      817.58     26.08 o
   4   3   3      640.72      708.68     36.26 o
   5   3   3      654.31      576.86     42.95 o
   6   3   3        0.35       -5.70     19.84 o
   7   3   3       36.77       26.87     27.75 o
   8   3   3       55.15       39.36     39.21 o
  -5   4   3        4.33       -0.21     18.87 o
  -4   4   3       93.82      110.19     20.66 o
  -3   4   3        1.17        0.17     14.43 o
  -2   4   3      702.25      677.84     49.08 o
  -1   4   3      215.87      240.05     12.92 o
   0   4   3      878.86     1028.56     18.81 o
   1   4   3     2575.73     2763.81    168.18 o
   2   4   3      304.20      192.24     50.87 o
   3   4   3     4970.00     4898.21    284.39 o
   4   4   3       14.73       38.87     14.08 o
   5   4   3     4070.74     4141.58    105.38 o
   6   4   3      354.22      311.67     62.60 o
   7   4   3     1449.59     1523.12     58.78 o
   8   4   3      399.63      438.67     55.33 o
  -4   5   3       26.77       42.55     20.38 o
  -3   5   3     1483.29     1584.15     84.01 o
  -2   5   3     1730.15     2064.71    110.14 o
  -1   5   3     3255.60     3887.90     88.87 o
   0   5   3     8154.94     9578.36    120.28 o
   1   5   3     1495.37     1838.67     98.72 o
   2   5   3    12119.64     9050.00   3503.49 o
   3   5   3        8.50       19.58     11.70 o
   4   5   3     7019.02     5723.28    763.32 o
   5   5   3      525.36      540.60     36.00 o
   6   5   3     1754.62     1744.49     57.23 o
   7   5   3      449.72      532.87     85.58 o
  -4   6   3      561.51      559.50     52.33 o
  -3   6   3      262.79      272.24     40.75 o
  -2   6   3      582.08      684.34     54.00 o
  -1   6   3     1168.11     1313.00     72.29 o
   0   6   3        8.84       22.86     16.30 o
   1   6   3     1820.52     1989.60    127.76 o
   2   6   3      539.20      494.38     49.43 o
   3   6   3      297.03      296.65     64.18 o
   4   6   3      982.43      929.27     82.41 o
   5   6   3      105.73       82.03     28.33 o
   6   6   3      351.57      384.70     76.86 o
   7   6   3      215.02      222.26     79.63 o
   8   6   3       14.86      -15.45     75.28 o
  -3   7   3      585.30      533.82     54.21 o
  -2   7   3       17.59       23.76     29.12 o
  -1   7   3     1636.13     1815.85    101.23 o
   0   7   3      343.21      411.65     35.07 o
   1   7   3     2859.31     2960.20    143.25 o
   2   7   3     2160.66     1965.96    207.47 o
   3   7   3     1943.89     1915.52    160.72 o
   4   7   3     3108.35     3435.75    141.84 o
   5   7   3      204.92      170.36     65.77 o
   6   7   3     1996.90     2198.85    134.31 o
   7   7   3       18.83      -24.56     71.31 o
  -2   8   3     1454.87     1423.50    106.57 o
  -1   8   3      368.14      433.70     50.14 o
   0   8   3     1714.56     1658.29     82.03 o
   1   8   3     1059.30     1115.34     57.41 o
   2   8   3      539.43      496.32     69.82 o
   3   8   3     1650.03     1616.41    192.94 o
   4   8   3       17.48       27.46     18.69 o
   5   8   3      911.29     1215.11    116.08 o
   6   8   3       11.59       22.19     72.11 o
   7   8   3      133.52      175.12     88.35 o
  -1   9   3       19.10       20.60     60.22 o
   0   9   3      154.33      194.09     47.15 o
   1   9   3       52.93       48.87     25.29 o
   2   9   3       13.64       22.66     20.78 o
   3   9   3       28.69       31.19     15.76 o
   4   9   3       81.62       55.52     26.41 o
   5   9   3       11.52       12.74     39.33 o
   6   9   3      120.56       97.70     43.11 o
   1  10   3      160.62      132.87     40.31 o
   2  10   3      810.34      686.47     86.35 o
   3  10   3      284.46      211.28     54.87 o
   4  10   3      274.45      232.39     38.51 o
   5  10   3      190.96      242.13     53.72 o
  -3 -10   4      295.44      328.82     96.28 o
  -2 -10   4        0.21      -15.14     29.44 o
  -1 -10   4      402.27      394.91     69.02 o
   0 -10   4      234.75      141.47     39.35 o
  -4  -9   4     1489.35     1324.88    466.72 o
  -3  -9   4      380.80      376.84    103.73 o
  -2  -9   4     2229.02     2155.08    301.25 o
  -1  -9   4      679.60      675.31     73.71 o
   0  -9   4      947.47      846.30    148.77 o
   1  -9   4      594.08      571.23     56.57 o
   2  -9   4       82.97      114.33     39.66 o
  -5  -8   4      198.14      220.76     57.92 o
  -4  -8   4       52.98       61.51     23.10 o
  -3  -8   4       15.28        3.40     18.56 o
  -2  -8   4      707.09      654.38     79.23 o
  -1  -8   4      154.51      155.52     22.39 o
   0  -8   4     1132.66     1101.88     79.78 o
   1  -8   4      175.85      132.90     27.73 o
   2  -8   4      323.86      292.48     33.75 o
   3  -8   4       63.87       48.97     30.48 o
  -6  -7   4        1.04       20.94     33.65 o
  -5  -7   4      125.09      137.08     60.04 o
  -4  -7   4        7.91       12.38     16.61 o
  -3  -7   4        5.00       -8.93     16.35 o
  -2  -7   4       24.90       14.62     15.35 o
  -1  -7   4      566.46      570.39     44.54 o
   0  -7   4      195.86      189.09     22.29 o
   1  -7   4     1538.57     1447.49     67.61 o
   2  -7   4      156.51      143.73     26.50 o
   3  -7   4     1237.76     1044.77     69.42 o
   4  -7   4        2.20        8.74     26.05 o
  -6  -6   4      130.52      151.69     38.30 o
  -5  -6   4     1196.69     1336.75    331.13 o
  -4  -6   4       25.63       18.12     14.89 o
  -3  -6   4     3174.56     2840.40    842.62 o
  -2  -6   4       32.96       26.07     13.78 o
  -1  -6   4     3038.15     3049.39    322.46 o
   0  -6   4       67.11       60.17     16.36 o
   1  -6   4     1357.42     1420.47     53.91 o
   2  -6   4        5.48        6.05     15.73 o
   3  -6   4      546.08      545.20     36.36 o
   4  -6   4       10.08       15.00     20.36 o
   5  -6   4      162.01      191.15     36.21 o
  -6  -5   4       88.62      103.60     34.25 o
  -5  -5   4      405.75      496.97     61.41 o
  -4  -5   4       18.16        4.52     21.65 o
  -3  -5   4      516.35      465.07    130.84 o
  -2  -5   4        9.59       -2.82     11.59 o
  -1  -5   4      807.65      820.41    104.82 o
   0  -5   4       78.03      107.22     14.97 o
   1  -5   4     1487.95     1606.02     39.64 o
   2  -5   4      357.42      399.88     21.00 o
   3  -5   4     1014.45     1045.00     83.12 o
   4  -5   4      301.55      325.44     33.98 o
   5  -5   4      215.48      210.90     29.47 o
   6  -5   4      236.89      185.81     48.33 o
  -6  -4   4       81.74       80.43     32.07 o
  -5  -4   4      143.77      148.60     31.08 o
  -4  -4   4       96.73      104.14     20.01 o
  -3  -4   4      419.50      360.68     91.21 o
  -2  -4   4       24.62       28.16     10.74 o
  -1  -4   4      744.32      738.65     91.07 o
   0  -4   4      109.21      138.52     12.16 o
   1  -4   4      258.47      284.94     14.64 o
   2  -4   4       51.85       44.17     10.65 o
   3  -4   4        2.95        4.54     13.12 o
   4  -4   4      167.20      160.07     23.14 o
   5  -4   4       29.15       26.14     20.33 o
   6  -4   4       98.68      115.98     23.93 o
  -6  -3   4       26.35       51.89     30.12 o
  -5  -3   4      741.50      603.06    101.42 o
  -4  -3   4       53.87       73.96     15.61 o
  -3  -3   4     2623.37     2766.42    476.75 o
  -2  -3   4      281.27      354.62     54.51 o
  -1  -3   4     5212.82     5213.43    856.68 o
   0  -3   4     1095.01     1215.49     86.19 o
   1  -3   4     5533.00     6176.09    190.86 o
   2  -3   4      233.68      299.39     15.17 o
   3  -3   4     4961.42     5149.91    498.29 o
   4  -3   4      191.69      199.88     27.75 o
   5  -3   4     2316.88     2043.40    228.89 o
   6  -3   4      417.80      490.09     68.73 o
   7  -3   4      327.48      255.78     51.50 o
  -6  -2   4       12.68       -1.56     25.54 o
  -5  -2   4      572.07      510.49     78.58 o
  -4  -2   4      340.18      301.21     29.86 o
  -3  -2   4      588.39      625.25     55.83 o
  -2  -2   4     1646.06     1402.25    150.50 o
  -1  -2   4      125.93      163.78     25.75 o
   0  -2   4     3979.13     3444.67    223.38 o
   1  -2   4     1342.12     1589.06     88.21 o
   2  -2   4     4596.97     4633.71    305.05 o
   3  -2   4     1643.11     1804.97    190.31 o
   4  -2   4     1753.59     1683.10    189.41 o
   5  -2   4     1455.28     1294.88    180.42 o
   6  -2   4      230.29      214.87     27.77 o
   7  -2   4      526.97      357.64    173.73 o
  -6  -1   4       60.79       35.15     28.32 o
  -5  -1   4      144.79      128.57     19.44 o
  -4  -1   4       19.88        7.76     13.31 o
  -3  -1   4     1167.91     1002.38    118.37 o
  -2  -1   4      239.72      226.77     18.04 o
  -1  -1   4      860.26      674.39     49.00 o
   0  -1   4     1663.01     1183.34     88.39 o
   1  -1   4      489.60      424.34     31.31 o
   2  -1   4     1457.93     1282.86    142.22 o
   3  -1   4     2614.63     2678.33    318.21 o
   4  -1   4      261.98      262.36     29.41 o
   5  -1   4     2385.98     2177.19    302.22 o
   6  -1   4        4.52       -0.50     14.32 o
   7  -1   4     1054.84     1205.65    145.20 o
  -6   0   4       37.86       43.50     20.73 o
  -5   0   4      581.09      619.87     36.20 o
  -4   0   4        2.17       -0.71     13.80 o
  -3   0   4     3595.79     3122.07    407.83 o
  -2   0   4     1115.20      805.74     87.90 o
  -1   0   4    10354.22     7176.61    422.57 o
   0   0   4     9176.00     5097.04    411.75 o
   1   0   4     8518.86     5890.63    522.34 o
   2   0   4    16250.49    14824.66   2303.11 o
   3   0   4     1086.94     1012.18    139.98 o
   4   0   4     8877.43     7307.65   1415.04 o
   5   0   4       64.24       46.01     12.37 o
   6   0   4     2423.02     2504.68    160.52 o
   7   0   4      326.97      359.15     47.58 o
   8   0   4      346.45      388.66     70.52 o
  -6   1   4      919.26      854.57     53.29 o
  -5   1   4       24.83        4.77     18.31 o
  -4   1   4     3225.83     2946.97    356.60 o
  -3   1   4      718.70      655.69     61.53 o
  -2   1   4     5991.94     6085.05    549.35 o
  -1   1   4     4237.42     3440.95    235.98 o
   0   1   4     3546.46     2683.25     55.65 o
   1   1   4     7931.93     4880.79    332.70 o
   2   1   4       45.73       33.56      7.30 o
   3   1   4     4096.52     3517.97    521.92 o
   4   1   4      962.81      933.21    118.60 o
   5   1   4      474.36      499.44     57.49 o
   6   1   4      362.15      407.38     39.06 o
   7   1   4        3.81       -2.61     30.07 o
   8   1   4       25.13       31.10     54.87 o
  -5   2   4       33.09       24.16     16.88 o
  -4   2   4      362.46      396.63     30.49 o
  -3   2   4      683.28      702.79     73.81 o
  -2   2   4      997.10     1197.47     87.76 o
  -1   2   4     3549.53     3619.47    160.36 o
   0   2   4     1514.23     1488.66     68.96 o
   1   2   4     6108.47     4006.59    616.59 o
   2   2   4       24.30       45.24      8.54 o
   3   2   4     4730.85     4721.07    283.64 o
   4   2   4     1698.36     1393.12    357.01 o
   5   2   4      995.32     1118.95    108.16 o
   6   2   4     1719.11     1895.50    166.63 o
   7   2   4       10.76       -8.66     20.33 o
   8   2   4      485.03      562.05     44.69 o
  -5   3   4      203.02      190.93     24.16 o
  -4   3   4     1616.00     1716.02    123.40 o
  -3   3   4       11.08        6.25     13.80 o
  -2   3   4     4381.24     4969.64    271.59 o
  -1   3   4     1222.97     1532.76     46.27 o
   0   3   4     7023.89     7057.53    247.79 o
   1   3   4     4646.55     3770.17    368.59 o
   2   3   4     6441.21     5432.90    806.48 o
   3   3   4     4693.19     4667.20    265.05 o
   4   3   4     2048.17     2212.12     76.29 o
   5   3   4     2931.73     2900.36    212.55 o
   6   3   4      244.96      242.24     29.94 o
   7   3   4      855.15      922.21     68.10 o
   8   3   4       15.40        9.24     25.70 o
  -5   4   4      468.05      513.36     42.82 o
  -4   4   4        9.70       -0.46     17.89 o
  -3   4   4     1244.49     1370.42     99.52 o
  -2   4   4      190.19      218.06     19.50 o
  -1   4   4      802.99      860.63     24.83 o
   0   4   4      180.12      164.70     12.11 o
   1   4   4        1.72        1.67      7.17 o
   2   4   4       28.38        6.83     10.61 o
   3   4   4        5.69        3.65      7.86 o
   4   4   4       50.64       54.50     11.75 o
   5   4   4       19.54       30.49     17.36 o
   6   4   4      107.24      130.69     26.69 o
   7   4   4       32.76       23.43     27.78 o
   8   4   4       30.17        5.83     34.90 o
  -4   5   4      298.57      246.85     35.29 o
  -3   5   4      222.00      194.81     50.64 o
  -2   5   4     1640.33     1893.63     95.82 o
  -1   5   4      186.57      263.15     21.52 o
   0   5   4     3174.62     3705.84     45.41 o
   1   5   4      210.54      271.24     20.64 o
   2   5   4     2885.63     2142.27    909.25 o
   3   5   4     1473.93     1448.70    257.13 o
   4   5   4     1237.52     1038.42    274.16 o
   5   5   4      870.69      787.89    147.58 o
   6   5   4      212.86      239.69     66.16 o
   7   5   4      228.40      238.51     74.88 o
   8   5   4       24.31       18.62     74.48 o
  -3   6   4      429.08      428.91     48.53 o
  -2   6   4       13.55       21.47     28.00 o
  -1   6   4     1290.20     1493.07     95.40 o
   0   6   4        2.57       -1.16     16.86 o
   1   6   4     1593.33     1656.30     68.11 o
   2   6   4       37.58       21.69     19.62 o
   3   6   4      512.84      504.13     52.89 o
   4   6   4      162.78      119.44     33.01 o
   5   6   4      214.60      173.23     61.01 o
   6   6   4      160.45      173.13     68.94 o
   7   6   4      289.89      322.10     82.01 o
   8   6   4       73.03       80.03     80.03 o
  -3   7   4       66.90       57.76     36.14 o
  -2   7   4      261.69      207.60     40.70 o
  -1   7   4      210.38      239.52     41.27 o
   0   7   4      965.34     1036.39     48.56 o
   1   7   4      268.68      284.96     42.09 o
   2   7   4      845.46      767.11     76.54 o
   3   7   4      477.90      317.71    129.81 o
   4   7   4      121.79      111.23     23.32 o
   5   7   4      709.05      674.44     49.71 o
   6   7   4        7.49      -23.12     29.54 o
   7   7   4      240.41      209.98     83.99 o
  -2   8   4       44.89       27.34     51.90 o
  -1   8   4        4.64      -23.38     53.88 o
   0   8   4       10.62       17.04     48.33 o
   1   8   4       20.92       17.70     21.88 o
   2   8   4      108.52      105.73     21.34 o
   3   8   4        6.37        1.54     14.21 o
   4   8   4        2.77       -8.21     19.53 o
   5   8   4        3.08      -28.92     63.39 o
   6   8   4       35.60       32.88     73.29 o
   7   8   4        0.24      -27.73     77.26 o
   0   9   4       33.59       30.37     38.78 o
   1   9   4      447.44      467.09     36.56 o
   2   9   4      176.04      141.17     25.50 o
   3   9   4     1238.23      935.18    209.30 o
   4   9   4       65.42       58.20     25.02 o
   5   9   4     1177.06     1154.40     70.79 o
   6   9   4       47.81       22.98     78.84 o
   1  10   4      308.99      280.35     47.63 o
   2  10   4      589.59      523.85     72.68 o
   3  10   4       15.43       10.63     18.00 o
   4  10   4      743.20      630.85     81.78 o
   5  10   4       25.71       25.94     46.83 o
  -4  -9   5       17.06        1.47     25.36 o
  -3  -9   5       27.53        7.47     23.76 o
  -2  -9   5       52.54       47.48     21.46 o
  -1  -9   5        0.06      -11.67     20.78 o
   0  -9   5      289.79      254.11     33.70 o
   1  -9   5        3.50        5.55     26.07 o
  -5  -8   5      179.86      125.75     64.96 o
  -4  -8   5       39.66       34.36     21.51 o
  -3  -8   5      457.75      419.16    109.91 o
  -2  -8   5       11.89       -6.70     18.08 o
  -1  -8   5     1340.84     1240.82    161.52 o
   0  -8   5        6.48        8.60     20.25 o
   1  -8   5     2099.28     1904.78    103.16 o
   2  -8   5       29.57       28.54     25.67 o
   3  -8   5     1433.21     1254.43    105.69 o
  -5  -7   5      516.69      500.92    192.75 o
  -4  -7   5      374.12      367.46    115.11 o
  -3  -7   5     1152.14     1127.51    327.84 o
  -2  -7   5     1464.31     1451.78    255.33 o
  -1  -7   5      874.98      805.59    103.85 o
   0  -7   5     1861.59     2018.86    167.46 o
   1  -7   5       14.09        9.75     18.67 o
   2  -7   5     1535.44     1569.54     62.96 o
   3  -7   5      264.90      243.42     31.35 o
   4  -7   5      779.13      720.34     62.96 o
  -6  -6   5      211.95      178.28     57.05 o
  -5  -6   5       66.57       73.41     45.36 o
  -4  -6   5      326.68      250.53     82.98 o
  -3  -6   5      454.48      489.99    139.13 o
  -2  -6   5        8.24       18.85     14.96 o
  -1  -6   5     1054.61     1126.03    153.08 o
   0  -6   5      203.39      212.62     22.01 o
   1  -6   5      407.34      447.85     25.20 o
   2  -6   5      238.11      278.56     25.38 o
   3  -6   5       14.81       10.33     19.95 o
   4  -6   5      129.76      120.05     26.55 o
   5  -6   5      153.38      111.56     37.22 o
  -6  -5   5       49.48       50.32     45.56 o
  -5  -5   5      272.18      300.28     55.66 o
  -4  -5   5      140.44      141.25     42.15 o
  -3  -5   5     1448.05     1385.00    355.06 o
  -2  -5   5        2.07       -9.36     12.54 o
  -1  -5   5     3959.40     3977.93    544.07 o
   0  -5   5     1389.83     1506.04    100.25 o
   1  -5   5     4129.74     4674.93    196.36 o
   2  -5   5     3166.26     3305.41    136.37 o
   3  -5   5      881.86      967.75     64.13 o
   4  -5   5     2079.78     2053.69    194.26 o
   5  -5   5        1.25      -12.55     21.75 o
  -6  -4   5      690.50      552.29     68.14 o
  -5  -4   5       41.73       47.75     29.67 o
  -4  -4   5     2811.85     2414.51    290.08 o
  -3  -4   5       86.97       85.76     17.33 o
  -2  -4   5     5970.81     5838.87    997.50 o
  -1  -4   5     1378.57     1243.70    192.99 o
   0  -4   5     4711.38     4771.85    396.97 o
   1  -4   5     4833.18     5219.11    186.19 o
   2  -4   5      878.03      917.96     45.43 o
   3  -4   5     4663.13     4756.81    359.41 o
   4  -4   5        3.59       -5.17     15.63 o
   5  -4   5     1289.55     1166.63    143.08 o
   6  -4   5       27.95       18.76     30.94 o
  -6  -3   5        0.09       -5.55     41.60 o
  -5  -3   5      438.36      382.25     57.84 o
  -4  -3   5      127.42      107.22     20.16 o
  -3  -3   5      365.82      346.77     44.24 o
  -2  -3   5      489.18      438.47     65.36 o
  -1  -3   5      192.16      234.50     26.48 o
   0  -3   5      358.56      297.78     20.74 o
   1  -3   5       38.76       69.80     10.14 o
   2  -3   5        5.97       -5.87      8.65 o
   3  -3   5      106.91      115.38     23.31 o
   4  -3   5      373.92      412.08     50.39 o
   5  -3   5       82.38       66.89     17.83 o
   6  -3   5      418.24      405.30     55.66 o
  -6  -2   5      137.48       66.16     49.92 o
  -5  -2   5      481.84      488.25     76.07 o
  -4  -2   5     1479.58     1344.36    113.35 o
  -3  -2   5      396.09      351.97     20.78 o
  -2  -2   5     6130.56     5424.30    580.31 o
  -1  -2   5       32.84       29.12      8.45 o
   0  -2   5    10314.96     8856.38    539.44 o
   1  -2   5      649.68      585.53     32.50 o
   2  -2   5     6829.05     6942.28    490.51 o
   3  -2   5      936.12      928.45     93.40 o
   4  -2   5     2026.29     2066.59    258.19 o
   5  -2   5      590.84      532.90     60.26 o
   6  -2   5      237.78      219.07     32.08 o
   7  -2   5      144.72      103.13     32.29 o
  -6  -1   5      295.61      167.59     59.43 o
  -5  -1   5      859.08      861.47    115.38 o
  -4  -1   5      474.91      437.76     94.69 o
  -3  -1   5     2903.99     2280.36    190.48 o
  -2  -1   5      201.53      211.67     20.93 o
  -1  -1   5     3703.27     2651.31    138.52 o
   0  -1   5        1.34        2.16      6.60 o
   1  -1   5     2038.98     1597.59    103.02 o
   2  -1   5        2.84        3.67      7.03 o
   3  -1   5      917.93      946.86    120.13 o
   4  -1   5        0.34        1.24     10.39 o
   5  -1   5      546.97      490.04     70.45 o
   6  -1   5       10.10        7.44     16.29 o
   7  -1   5      297.48      364.74     53.08 o
  -6   0   5        3.78       -8.98     23.79 o
  -5   0   5        3.81        8.19     18.65 o
  -4   0   5       64.40       56.51     15.00 o
  -3   0   5       67.09       67.10     15.19 o
  -2   0   5      548.40      469.90     36.37 o
  -1   0   5       23.49       17.33      7.89 o
   0   0   5     1969.22     1402.71    112.12 o
   1   0   5      294.69      213.81     13.73 o
   2   0   5     1026.47      893.89    132.32 o
   3   0   5     1574.02     1593.28    225.29 o
   4   0   5        1.39       13.14     11.16 o
   5   0   5     1115.60      883.21    197.06 o
   6   0   5       65.42       65.93     25.98 o
   7   0   5      208.11      187.25     42.45 o
  -5   1   5       80.96       82.15     23.71 o
  -4   1   5      159.68      195.13     20.13 o
  -3   1   5      669.46      628.64     77.20 o
  -2   1   5      103.14       91.60     15.21 o
  -1   1   5     1851.25     1544.71     71.76 o
   0   1   5       22.97       40.50      7.90 o
   1   1   5     3372.71     2141.69    176.63 o
   2   1   5      389.91      350.51     40.07 o
   3   1   5     2862.62     2819.81    363.49 o
   4   1   5       12.49       18.34     15.80 o
   5   1   5      838.19      931.64    104.45 o
   6   1   5       89.04       89.96     25.39 o
   7   1   5      318.13      388.28     41.28 o
   8   1   5       66.86       82.67     42.12 o
  -5   2   5      228.29      241.54     25.45 o
  -4   2   5       21.82       33.87     17.27 o
  -3   2   5      570.02      602.63     43.58 o
  -2   2   5      285.99      362.20     38.04 o
  -1   2   5     2520.49     2492.53    127.09 o
   0   2   5      805.11      756.55     54.48 o
   1   2   5     8198.72     5848.08    688.95 o
   2   2   5     1137.02     1093.76     37.97 o
   3   2   5     7210.17     7630.88    409.50 o
   4   2   5      205.30      294.39     22.42 o
   5   2   5     3179.85     3766.21    481.02 o
   6   2   5       59.82       85.28     24.35 o
   7   2   5      912.54     1051.30     94.27 o
   8   2   5      139.31      136.88     34.30 o
  -5   3   5      102.16       93.33     23.10 o
  -4   3   5       14.24       15.58     17.99 o
  -3   3   5      635.07      640.44     55.45 o
  -2   3   5       56.29       61.84     15.18 o
  -1   3   5     1829.26     1878.71     63.15 o
   0   3   5      529.72      460.85     27.98 o
   1   3   5      659.98      525.51     58.95 o
   2   3   5     1340.63     1048.72    110.42 o
   3   3   5       78.25       77.97     12.12 o
   4   3   5     1101.63     1160.19     35.96 o
   5   3   5      251.32      305.04     25.84 o
   6   3   5      149.88      169.55     25.51 o
   7   3   5      144.03      138.45     24.95 o
   8   3   5        0.73        0.47     24.78 o
  -4   4   5       11.74        7.53     19.77 o
  -3   4   5       22.30       10.99     17.07 o
  -2   4   5      180.49      200.12     24.81 o
  -1   4   5       16.68        9.60     11.67 o
   0   4   5      856.48      844.22     26.44 o
   1   4   5      193.41      140.31     20.17 o
   2   4   5     1166.37      893.70    165.50 o
   3   4   5     2117.02     1993.40    151.71 o
   4   4   5      796.35      777.93     36.66 o
   5   4   5     2903.43     3043.92     53.89 o
   6   4   5      104.97      127.03     24.36 o
   7   4   5     1224.88     1430.77     95.28 o
   8   4   5       19.27       37.64     72.50 o
  -4   5   5       18.72       -5.75     30.40 o
  -3   5   5     1000.00      908.29     57.13 o
  -2   5   5      271.63      277.61     38.07 o
  -1   5   5     2371.60     2721.97    176.62 o
   0   5   5     2047.03     2360.69     49.29 o
   1   5   5     3486.28     3380.61    414.41 o
   2   5   5     4519.50     3514.05   1092.69 o
   3   5   5     1150.72      889.71    165.78 o
   4   5   5     4548.11     3637.56    597.25 o
   5   5   5       72.43       83.96     25.66 o
   6   5   5     2473.25     2307.15     94.49 o
   7   5   5      478.94      526.53     89.14 o
   8   5   5      586.89      471.86     96.27 o
  -3   6   5      134.59       95.91     36.97 o
  -2   6   5       65.82       35.68     30.53 o
  -1   6   5      719.59      848.12     69.13 o
   0   6   5       31.52       21.84     21.68 o
   1   6   5     1734.05     1837.47    127.76 o
   2   6   5      489.39      436.22    110.54 o
   3   6   5     2111.18     1209.28    801.89 o
   4   6   5      433.07      453.71     34.57 o
   5   6   5      532.76      520.44     92.91 o
   6   6   5      167.84      141.71     55.66 o
   7   6   5        1.82      -10.69     26.60 o
   8   6   5       30.73       82.01     81.22 o
  -2   7   5        4.77       -4.75     47.54 o
  -1   7   5      608.92      711.39     59.29 o
   0   7   5      293.67      388.26     64.58 o
   1   7   5     1434.10     1540.01     90.86 o
   2   7   5     3244.50     2944.82    512.21 o
   3   7   5     1711.11     1262.50    393.55 o
   4   7   5     5959.02     5647.72    597.65 o
   5   7   5      951.36      890.52     57.84 o
   6   7   5     3752.32     2711.51     93.10 o
   7   7   5      105.52       34.02     39.22 o
  -1   8   5        6.03       20.21     59.03 o
   0   8   5     3174.26     3416.33    141.04 o
   1   8   5      283.60      341.09     47.25 o
   2   8   5     2615.65     2222.34    350.16 o
   3   8   5      573.05      472.88     95.78 o
   4   8   5      421.76      415.92     94.09 o
   5   8   5      576.30      633.90     94.69 o
   6   8   5        0.54       16.64     75.28 o
   7   8   5      211.66      212.80     45.60 o
   0   9   5       50.16       47.52     39.77 o
   1   9   5      169.60      134.62     39.83 o
   2   9   5      106.74       68.70     24.03 o
   3   9   5      319.72      211.30     51.18 o
   4   9   5        1.17       13.46     26.08 o
   5   9   5      202.29      240.16     51.00 o
   6   9   5      177.58      200.87     91.12 o
   2  10   5      919.53      858.94     99.84 o
   3  10   5       57.79       28.15     19.92 o
   4  10   5      903.94      729.72     96.95 o
  -3  -9   6        6.46      -35.26     55.07 o
  -2  -9   6     1843.95     1750.34    294.72 o
  -1  -9   6      308.00      302.81     53.46 o
   0  -9   6     2078.40     1879.04    169.87 o
   1  -9   6      569.37      570.77     64.96 o
  -4  -8   6        2.26        6.21     22.87 o
  -3  -8   6      947.37     1006.02    288.06 o
  -2  -8   6       27.85       29.47     20.82 o
  -1  -8   6      636.11      622.75     87.23 o
   0  -8   6      187.72      208.90     30.96 o
   1  -8   6      213.99      177.55     32.23 o
   2  -8   6      264.78      227.09     34.55 o
  -5  -7   6       62.42       64.97     58.24 o
  -4  -7   6       92.66       82.99     34.88 o
  -3  -7   6      182.70      184.92     68.39 o
  -2  -7   6      502.52      485.91     74.78 o
  -1  -7   6       72.24       69.05     20.84 o
   0  -7   6      700.29      685.61     76.96 o
   1  -7   6       13.67       -2.30     22.70 o
   2  -7   6      591.90      612.74     46.15 o
   3  -7   6       36.96       19.27     24.51 o
   4  -7   6      273.22      227.32     39.72 o
  -5  -6   6      257.75      345.48     67.35 o
  -4  -6   6      658.79      641.20    194.43 o
  -3  -6   6     1087.65     1127.48    300.22 o
  -2  -6   6      368.13      387.00     69.22 o
  -1  -6   6     2024.38     2067.28    302.33 o
   0  -6   6       61.92       56.96     19.52 o
   1  -6   6     1344.72     1316.21     96.68 o
   2  -6   6        2.59        0.68     18.11 o
   3  -6   6      517.87      531.77     37.13 o
   4  -6   6        3.68        1.52     22.69 o
  -5  -5   6      118.58      113.33     36.85 o
  -4  -5   6       32.33       11.33     19.87 o
  -3  -5   6      212.15      225.25     38.21 o
  -2  -5   6       57.69       61.51     16.53 o
  -1  -5   6      229.07      261.71     37.46 o
   0  -5   6       48.59       47.65     17.32 o
   1  -5   6      274.93      295.34     24.83 o
   2  -5   6       83.38      105.00     20.25 o
   3  -5   6      509.86      546.12     36.03 o
   4  -5   6      119.87      116.90     23.86 o
   5  -5   6      314.27      271.89     45.31 o
  -5  -4   6       57.19       34.10     32.49 o
  -4  -4   6       55.36       44.39     20.73 o
  -3  -4   6      267.15      283.11     34.57 o
  -2  -4   6        0.65      -13.99     13.13 o
  -1  -4   6      402.61      389.87     53.57 o
   0  -4   6       49.60       71.86     14.24 o
   1  -4   6      429.35      460.99     21.08 o
   2  -4   6       29.49       26.65     14.60 o
   3  -4   6      183.86      205.80     22.31 o
   4  -4   6        4.30        2.75     16.85 o
   5  -4   6       17.40        8.04     19.18 o
   6  -4   6       47.73       54.07     25.76 o
  -5  -3   6      149.92      176.26     27.63 o
  -4  -3   6        6.29        6.86     18.99 o
  -3  -3   6      324.66      262.35     38.71 o
  -2  -3   6        6.81        9.47     12.91 o
  -1  -3   6      953.00      821.99    122.25 o
   0  -3   6      111.26      104.21     12.55 o
   1  -3   6     2122.65     2127.95     92.99 o
   2  -3   6       47.38       44.49     12.32 o
   3  -3   6     2088.65     2223.53    182.47 o
   4  -3   6       20.66        1.68     15.14 o
   5  -3   6     1089.99     1095.81    145.80 o
   6  -3   6      141.82      106.87     26.02 o
  -5  -2   6      261.90      267.07     44.27 o
  -4  -2   6       55.97       57.51     22.05 o
  -3  -2   6     1193.98      857.17     30.04 o
  -2  -2   6      529.19      464.04     34.24 o
  -1  -2   6     2358.07     1965.90    150.81 o
   0  -2   6     2788.76     2363.48    121.01 o
   1  -2   6     1161.01     1115.12     51.74 o
   2  -2   6     4317.34     4235.37    349.84 o
   3  -2   6        7.08       10.91     12.54 o
   4  -2   6     2153.48     2100.32    249.37 o
   5  -2   6      190.23      183.26     31.04 o
   6  -2   6      516.60      448.54     87.61 o
   7  -2   6      118.27       64.34     29.98 o
  -5  -1   6       25.11       20.47     22.04 o
  -4  -1   6      103.46       94.80     17.69 o
  -3  -1   6        1.51        5.66     14.43 o
  -2  -1   6      156.70      123.32     15.08 o
  -1  -1   6      132.21      114.17     12.88 o
   0  -1   6        1.08        1.67      7.48 o
   1  -1   6      296.89      266.38     13.52 o
   2  -1   6      665.95      559.48     44.07 o
   3  -1   6        4.43        8.11     11.09 o
   4  -1   6      628.03      570.25     88.22 o
   5  -1   6      445.54      421.14     81.77 o
   6  -1   6       91.34       95.80     21.25 o
   7  -1   6      510.07      380.13    164.96 o
  -5   0   6      263.31      297.34     33.61 o
  -4   0   6        3.98       -9.66     15.47 o
  -3   0   6     1647.62     1495.57    102.36 o
  -2   0   6      100.04       91.96     16.78 o
  -1   0   6     4120.45     3122.43    173.40 o
   0   0   6     1066.04      832.24     48.52 o
   1   0   6     4530.85     3134.48    222.48 o
   2   0   6     4062.07     3201.63    263.66 o
   3   0   6     3104.09     2951.49    438.00 o
   4   0   6     5083.51     4817.68    770.62 o
   5   0   6      636.74      529.94    114.20 o
   6   0   6     2307.67     1771.42    406.53 o
   7   0   6        1.17        0.55     30.33 o
  -5   1   6       95.24       79.28     27.70 o
  -4   1   6     1005.65      991.43     77.70 o
  -3   1   6       13.34        5.44     15.66 o
  -2   1   6     2033.28     1771.77     99.73 o
  -1   1   6     1549.14     1206.25     32.47 o
   0   1   6     1797.03     1349.98     67.95 o
   1   1   6     3617.46     2224.85    299.83 o
   2   1   6      256.71      153.71     28.61 o
   3   1   6     2745.83     2482.42    290.30 o
   4   1   6      184.26      189.00     36.83 o
   5   1   6     1394.52     1514.17    210.38 o
   6   1   6      302.57      338.08     34.81 o
   7   1   6      242.71      226.09     44.98 o
   8   1   6       86.47      125.59     59.03 o
  -5   2   6       49.09       48.62     27.35 o
  -4   2   6      161.84      203.22     23.94 o
  -3   2   6       53.79       38.23     18.21 o
  -2   2   6      439.14      410.77     35.45 o
  -1   2   6      249.11      219.36     20.24 o
   0   2   6      231.95      190.65     14.47 o
   1   2   6     2233.15     1577.89    135.47 o
   2   2   6       50.74       46.99     10.97 o
   3   2   6     1772.67     1589.68     86.23 o
   4   2   6     1301.75     1388.86    106.78 o
   5   2   6      613.85      710.54     68.86 o
   6   2   6     1661.99     1976.87    196.45 o
   7   2   6      114.42      171.10     33.66 o
   8   2   6      646.61      679.91     50.57 o
  -4   3   6      573.96      642.39     52.00 o
  -3   3   6      387.37      431.42     41.56 o
  -2   3   6     3276.76     3208.88     91.67 o
  -1   3   6      128.54      133.19     17.01 o
   0   3   6     6771.94     5918.73    399.43 o
   1   3   6      827.11      659.01     78.59 o
   2   3   6     6568.17     4907.22    529.65 o
   3   3   6     2882.05     2612.35    122.83 o
   4   3   6     2243.55     2194.40    104.57 o
   5   3   6     1589.98     1663.84    115.76 o
   6   3   6      131.77      144.31     34.62 o
   7   3   6      539.18      617.23     53.31 o
   8   3   6        3.42      -10.32     31.57 o
  -4   4   6      190.15      183.81     37.79 o
  -3   4   6      516.05      464.68     39.66 o
  -2   4   6       20.23       22.46     20.34 o
  -1   4   6     1300.63     1326.31     43.12 o
   0   4   6       71.59       72.36     14.31 o
   1   4   6      944.04      826.51     70.86 o
   2   4   6      250.84      236.98     23.55 o
   3   4   6       21.68       18.38     14.53 o
   4   4   6      161.52      151.01     28.44 o
   5   4   6        2.13        1.53     24.42 o
   6   4   6       11.66       22.23     29.87 o
   7   4   6       41.46       94.43     36.53 o
   8   4   6      149.50      155.49     60.62 o
  -3   5   6       93.02       75.97     38.43 o
  -2   5   6      113.01       83.06     31.93 o
  -1   5   6       98.99       92.05     25.86 o
   0   5   6      874.18      894.79     52.39 o
   1   5   6       21.99       -3.93     20.96 o
   2   5   6     1341.54     1151.83    271.98 o
   3   5   6      200.06      175.73     39.08 o
   4   5   6     1284.20     1218.29    128.76 o
   5   5   6      735.55      659.30     95.68 o
   6   5   6      806.91      821.82     73.89 o
   7   5   6      301.34      282.72     41.03 o
   8   5   6      179.17      197.23     43.27 o
  -2   6   6      812.88      703.78     57.42 o
  -1   6   6      380.05      464.87     61.21 o
   0   6   6      673.93      714.33     75.28 o
   1   6   6      492.97      537.60     37.36 o
   2   6   6      620.38      496.18    136.29 o
   3   6   6      277.65      214.07    126.38 o
   4   6   6      888.29      769.02    114.70 o
   5   6   6        7.92        4.10     29.93 o
   6   6   6      515.86      382.58     66.16 o
   7   6   6       10.92      -13.05     30.71 o
  -1   7   6        2.21       -7.99     34.21 o
   0   7   6        1.20       -7.13     44.37 o
   1   7   6       21.67       22.74     25.54 o
   2   7   6       20.69       -2.01     19.74 o
   3   7   6       78.87       54.32     25.16 o
   4   7   6       41.22       43.30     26.11 o
   5   7   6      156.69      158.34     41.09 o
   6   7   6      376.69      318.62     45.84 o
   7   7   6      199.42      178.29     41.42 o
   0   8   6        0.62       41.60     53.49 o
   1   8   6       69.60       39.62     45.56 o
   2   8   6       55.39       52.90     25.97 o
   3   8   6        2.46       -7.38     19.85 o
   4   8   6       85.83      115.16     32.34 o
   5   8   6        1.81       16.64     68.14 o
   6   8   6       13.07       20.49     41.46 o
   1   9   6       32.35       19.81     50.71 o
   2   9   6       54.78       47.17     24.58 o
   3   9   6      275.62      208.88     39.20 o
   4   9   6      115.50      137.90     32.24 o
   5   9   6      521.39      673.12    107.37 o
  -3  -8   7       39.13       47.01     29.63 o
  -2  -8   7       31.64       28.95     22.20 o
  -1  -8   7       61.66       33.19     23.48 o
   0  -8   7      102.17       87.45     29.19 o
   1  -8   7      253.19      225.37     34.51 o
   2  -8   7       69.89       40.75     36.71 o
  -4  -7   7       35.82       36.68     27.42 o
  -3  -7   7      458.67      458.15     83.45 o
  -2  -7   7      243.83      285.45     49.07 o
  -1  -7   7      827.26      854.19    121.52 o
   0  -7   7      939.55      858.62    117.60 o
   1  -7   7      635.79      591.51     40.39 o
   2  -7   7     1452.85     1520.21     68.79 o
   3  -7   7       70.51       68.49     41.88 o
  -4  -6   7      322.72      273.64     76.92 o
  -3  -6   7       58.46       59.68     19.05 o
  -2  -6   7      428.68      469.18     64.13 o
  -1  -6   7      286.55      311.28     44.76 o
   0  -6   7      195.72      185.35     27.21 o
   1  -6   7      485.91      569.87     39.95 o
   2  -6   7        0.48        4.91     23.51 o
   3  -6   7      224.02      256.03     53.58 o
   4  -6   7       73.46       62.83     31.30 o
  -5  -5   7       46.16       32.59     24.41 o
  -4  -5   7       94.91       69.25     24.85 o
  -3  -5   7      406.81      471.10    100.64 o
  -2  -5   7       33.28       40.69     17.99 o
  -1  -5   7     1412.07     1407.07    224.34 o
   0  -5   7       43.66       38.68     18.36 o
   1  -5   7     2052.03     2071.14    149.03 o
   2  -5   7      418.87      491.87     30.98 o
   3  -5   7     1450.33     1486.72     88.17 o
   4  -5   7      694.38      710.09     77.94 o
   5  -5   7      370.91      353.49     49.67 o
  -5  -4   7      130.41       82.08     25.66 o
  -4  -4   7     1533.08     1178.38    205.10 o
  -3  -4   7       49.27       39.96     18.18 o
  -2  -4   7     3791.52     3796.63    557.99 o
  -1  -4   7      146.05      145.44     19.83 o
   0  -4   7     3871.36     3912.90    378.10 o
   1  -4   7      985.64      997.98     73.50 o
   2  -4   7     1815.98     1909.06    137.58 o
   3  -4   7     1314.79     1477.27    131.47 o
   4  -4   7      418.85      450.15     39.35 o
   5  -4   7      791.59      758.24     95.76 o
   6  -4   7       28.84      -23.07     29.81 o
  -5  -3   7      224.94      158.08     32.10 o
  -4  -3   7        0.02       -9.53     19.90 o
  -3  -3   7      342.66      320.89     25.10 o
  -2  -3   7      388.10      411.62     39.10 o
  -1  -3   7       77.25       76.04     16.81 o
   0  -3   7      931.20      895.70     63.43 o
   1  -3   7      180.15      205.62     16.68 o
   2  -3   7      273.84      283.53     26.10 o
   3  -3   7      495.55      551.13     43.02 o
   4  -3   7        0.50      -11.31     16.19 o
   5  -3   7      172.26      213.32     36.87 o
   6  -3   7       57.97       37.94     22.26 o
  -5  -2   7      523.94      483.49     42.65 o
  -4  -2   7      161.65      151.64     27.04 o
  -3  -2   7     1033.54      893.41     33.70 o
  -2  -2   7     1468.62     1307.53    107.32 o
  -1  -2   7      988.25      885.98     69.01 o
   0  -2   7     4898.63     4137.51    188.33 o
   1  -2   7       97.73       87.59     12.20 o
   2  -2   7     5375.51     5224.36    418.00 o
   3  -2   7      472.68      463.71     34.49 o
   4  -2   7     2295.45     2299.96    244.24 o
   5  -2   7      838.09      734.58     97.14 o
   6  -2   7      545.75      497.55    119.86 o
   7  -2   7      256.99      131.93     39.62 o
  -5  -1   7      330.33      336.19     41.09 o
  -4  -1   7      363.94      320.65     37.97 o
  -3  -1   7     1375.96     1107.38     37.36 o
  -2  -1   7      384.43      323.84     25.19 o
  -1  -1   7     2485.98     1988.09    143.50 o
   0  -1   7       29.59       18.94     10.24 o
   1  -1   7     2949.49     2320.54    102.16 o
   2  -1   7       63.29       52.80     13.11 o
   3  -1   7     1521.12     1458.94    156.99 o
   4  -1   7       22.56       10.07     14.49 o
   5  -1   7      193.01      157.15     23.79 o
   6  -1   7        0.26      -11.91     19.10 o
   7  -1   7       26.49       16.64     21.16 o
  -5   0   7        0.20       28.53     30.12 o
  -4   0   7        0.37      -11.78     18.30 o
  -3   0   7      123.54      153.79     22.06 o
  -2   0   7       18.22        4.48     15.83 o
  -1   0   7      148.85      144.31     15.64 o
   0   0   7      330.49      323.68     17.30 o
   1   0   7        1.01        9.04      8.70 o
   2   0   7     1025.41      912.19     67.12 o
   3   0   7       11.40        6.26     11.94 o
   4   0   7      566.88      612.72     84.17 o
   5   0   7      103.15       74.84     19.15 o
   6   0   7       71.49       62.72     20.04 o
   7   0   7      151.31      163.35     37.80 o
  -4   1   7      246.17      325.72     29.39 o
  -3   1   7      224.62      251.42     26.22 o
  -2   1   7      460.86      460.60     29.27 o
  -1   1   7     1258.09     1097.08     78.72 o
   0   1   7      549.11      520.82     38.44 o
   1   1   7     1060.51      913.92     69.31 o
   2   1   7      190.61      153.51     23.42 o
   3   1   7      483.73      483.45     49.49 o
   4   1   7       57.62       49.00     13.22 o
   5   1   7      355.12      439.61     69.14 o
   6   1   7       91.25       86.30     29.62 o
   7   1   7      117.84      126.25     34.72 o
  -4   2   7        1.79       -4.54     20.78 o
  -3   2   7      353.83      417.27     53.43 o
  -2   2   7       27.12       30.77     17.83 o
  -1   2   7      256.96      232.60     20.34 o
   0   2   7      114.59      133.46     14.93 o
   1   2   7      406.08      347.98     37.07 o
   2   2   7      170.93      143.59     17.77 o
   3   2   7     1586.13     1381.90     44.55 o
   4   2   7       85.77       64.15     15.41 o
   5   2   7     1579.24     1543.88    301.50 o
   6   2   7       38.67       38.02     27.22 o
   7   2   7      588.19      615.66     83.01 o
   8   2   7      215.50      189.77     72.11 o
  -4   3   7       65.98      108.16     49.13 o
  -3   3   7      186.55      188.65     26.82 o
  -2   3   7       13.68       14.12     17.97 o
  -1   3   7      469.93      479.67     44.52 o
   0   3   7      107.00       91.37     15.95 o
   1   3   7      985.58      914.45    105.90 o
   2   3   7      412.83      360.50     42.43 o
   3   3   7      423.96      414.22     23.02 o
   4   3   7      680.08      680.53     43.21 o
   5   3   7        0.71       15.13     20.89 o
   6   3   7      368.72      415.62     46.07 o
   7   3   7        7.88       38.77     38.41 o
   8   3   7        7.77      -11.24     40.46 o
  -3   4   7        2.43      -13.32     27.98 o
  -2   4   7        8.44       11.35     29.25 o
  -1   4   7        0.08       -2.56     20.43 o
   0   4   7      107.82      140.92     30.78 o
   1   4   7       19.19       11.84     21.25 o
   2   4   7      516.23      491.27     58.74 o
   3   4   7      249.73      198.61     31.53 o
   4   4   7      431.52      446.20     49.33 o
   5   4   7     1010.32      976.49     93.90 o
   6   4   7      228.90      232.44     40.08 o
   7   4   7      956.79     1019.86     63.02 o
  -2   5   7       45.34       20.14     31.72 o
  -1   5   7     1312.54     1589.64    105.98 o
   0   5   7       25.04       36.45     28.01 o
   1   5   7     2589.96     2721.29    313.98 o
   2   5   7     1037.05      920.69    189.77 o
   3   5   7     2419.96     2039.03    470.87 o
   4   5   7     1992.42     1978.19    162.64 o
   5   5   7      613.35      582.55    100.63 o
   6   5   7     1325.15     1230.53    135.50 o
   7   5   7        5.82       10.80     34.56 o
  -2   6   7      489.67      563.38     81.22 o
  -1   6   7       10.98        0.20     32.55 o
   0   6   7     1005.79      994.04     87.16 o
   1   6   7      183.66      192.05     30.47 o
   2   6   7      436.01      411.83     91.52 o
   3   6   7      340.86      270.36    116.68 o
   4   6   7        0.62       22.05     34.51 o
   5   6   7      200.20      213.25     42.99 o
   6   6   7       16.59       -6.46     32.50 o
   7   6   7        0.37      -12.16     32.77 o
  -1   7   7      229.86      331.38     51.80 o
   0   7   7      226.99      188.19     61.41 o
   1   7   7     1091.57     1011.07     83.99 o
   2   7   7      125.98      107.28     31.13 o
   3   7   7     1730.28     1333.16    496.23 o
   4   7   7       84.95      101.82     64.58 o
   5   7   7     1281.66     1199.12     46.38 o
   6   7   7      471.69      508.18     55.40 o
   7   7   7      377.35      387.30     51.82 o
   1   8   7        0.29       34.47     47.54 o
   2   8   7     1588.74     1354.89    359.34 o
   3   8   7      143.94      126.43     34.07 o
   4   8   7     1239.25     1213.45    175.51 o
   5   8   7      305.90      274.23     48.53 o
   6   8   7      357.30      393.38     57.58 o
   3   9   7       86.82       23.60     22.38 o
   4   9   7       26.39        3.50     29.33 o
  -1  -8   8      469.71      544.50    134.13 o
   0  -8   8       68.02       39.84     34.59 o
  -3  -7   8      205.39      211.61     31.11 o
  -2  -7   8       47.86       20.51     24.53 o
  -1  -7   8      200.85      227.79     28.54 o
   0  -7   8      318.56      295.65     45.89 o
   1  -7   8       48.02       56.41     28.75 o
   2  -7   8      505.36      513.02     50.49 o
  -3  -6   8      516.10      545.23     89.49 o
  -2  -6   8      411.59      454.81     74.24 o
  -1  -6   8     1227.09     1221.69    209.53 o
   0  -6   8      314.20      331.69     38.51 o
   1  -6   8     1342.50     1268.15     73.07 o
   2  -6   8       68.57       80.97     27.87 o
   3  -6   8      778.13      803.77     67.08 o
   4  -6   8        1.08       16.30     30.65 o
  -4  -5   8        0.62       10.49     28.84 o
  -3  -5   8      158.99      138.54     24.32 o
  -2  -5   8       11.71        4.10     18.56 o
  -1  -5   8       91.92      107.85     24.41 o
   0  -5   8       25.25       16.53     19.31 o
   1  -5   8      123.03      134.34     23.39 o
   2  -5   8        7.32      -22.72     21.73 o
   3  -5   8      136.50      143.52     28.02 o
   4  -5   8        0.57      -15.90     23.06 o
  -4  -4   8      136.41      106.37     32.13 o
  -3  -4   8       15.75        3.19     19.34 o
  -2  -4   8      128.18      158.59     31.05 o
  -1  -4   8      199.69      252.05     33.09 o
   0  -4   8        3.77       -4.48     17.08 o
   1  -4   8      353.27      392.43     29.85 o
   2  -4   8       18.84       20.02     17.67 o
   3  -4   8       92.20      106.13     24.14 o
   4  -4   8       11.21       -7.51     20.30 o
   5  -4   8        5.82       -8.12     23.57 o
  -4  -3   8        6.97        3.15     36.25 o
  -3  -3   8      172.70      158.17     24.02 o
  -2  -3   8        1.30       -1.23     16.23 o
  -1  -3   8      511.59      491.76     49.14 o
   0  -3   8       41.22       40.53     15.14 o
   1  -3   8      549.52      572.15     27.37 o
   2  -3   8      117.31      126.31     20.38 o
   3  -3   8      622.12      658.51     44.22 o
   4  -3   8       31.88       -3.92     18.65 o
   5  -3   8      734.93      757.18     74.61 o
   6  -3   8        0.67       -8.21     22.28 o
  -4  -2   8       14.57        3.05     20.54 o
  -3  -2   8      938.45      796.09     35.79 o
  -2  -2   8       78.68       75.45     20.72 o
  -1  -2   8     1420.14     1385.25    108.82 o
   0  -2   8      607.74      615.03     27.35 o
   1  -2   8     1107.86     1099.84     62.90 o
   2  -2   8     1897.12     1857.63    131.82 o
   3  -2   8      585.47      617.12     48.80 o
   4  -2   8     1828.74     1932.75    196.01 o
   5  -2   8       32.92       35.37     19.00 o
   6  -2   8      736.60      548.77    131.01 o
  -4  -1   8       25.86       32.29     20.87 o
  -3  -1   8       83.04       62.48     21.54 o
  -2  -1   8      121.06      108.03     21.90 o
  -1  -1   8      529.45      500.68     27.24 o
   0  -1   8      145.24      129.47     16.73 o
   1  -1   8      356.66      330.99     19.74 o
   2  -1   8        5.38       -6.33     12.87 o
   3  -1   8       64.10       54.04     16.62 o
   4  -1   8      187.81      199.93     31.17 o
   5  -1   8        0.94        2.83     20.01 o
   6  -1   8       92.57       64.06     29.62 o
   7  -1   8       66.54       34.80     27.36 o
  -4   0   8        1.42        2.39     19.16 o
  -3   0   8      426.93      487.21     50.58 o
  -2   0   8       30.23       32.42     19.08 o
  -1   0   8     3245.46     3041.34    277.75 o
   0   0   8      221.42      266.37     19.78 o
   1   0   8     6997.05     6376.44    381.89 o
   2   0   8     1223.93      982.81     93.57 o
   3   0   8     4738.14     4451.74    445.81 o
   4   0   8     2780.63     2698.58    340.15 o
   5   0   8     1660.00     1543.08    333.16 o
   6   0   8     2016.65     1387.92    250.09 o
   7   0   8      295.50      304.52     64.21 o
  -4   1   8      438.12      452.70     38.96 o
  -3   1   8      482.32      511.63     39.59 o
  -2   1   8     1323.01     1414.19    134.24 o
  -1   1   8      186.05      163.46     27.21 o
   0   1   8     2246.68     2219.16    159.69 o
   1   1   8      435.24      447.23     34.66 o
   2   1   8     2060.53     1606.66    176.73 o
   3   1   8     1663.05     1475.18    119.71 o
   4   1   8      360.26      428.68     38.37 o
   5   1   8     1008.82     1007.66    138.80 o
   6   1   8       16.17       13.65     28.77 o
   7   1   8      295.80      312.57     46.87 o
  -3   2   8        2.83       -0.98     20.39 o
  -2   2   8      311.61      339.48     35.22 o
  -1   2   8        3.38       -4.72     19.70 o
   0   2   8      398.35      422.57     32.97 o
   1   2   8      230.66      267.10     21.99 o
   2   2   8      236.80      216.28     41.79 o
   3   2   8     1364.03     1279.09     56.33 o
   4   2   8        9.51       -4.28     15.96 o
   5   2   8     1233.79     1227.61    222.86 o
   6   2   8      202.71      209.60     34.78 o
   7   2   8      419.44      503.94     46.69 o
  -3   3   8      231.05      266.63     59.82 o
  -1   3   8      372.50      424.32     62.60 o
   0   3   8     2886.67     2938.89     83.47 o
   1   3   8      140.21      173.65     23.00 o
   2   3   8     3674.53     3763.07    424.44 o
   3   3   8      110.56      107.13     27.96 o
   4   3   8     2666.36     2716.87    126.21 o
   5   3   8      557.05      644.28     69.13 o
   6   3   8      889.34      972.84    144.61 o
   7   3   8      329.06      326.93     50.73 o
  -2   4   8       82.60       88.75     32.84 o
  -1   4   8      358.31      350.82     99.64 o
   0   4   8       22.72       15.82     26.95 o
   1   4   8      445.57      477.44     54.08 o
   2   4   8      145.02      141.57     30.19 o
   3   4   8      160.21      156.13     43.04 o
   4   4   8       81.68       94.15     20.99 o
   5   4   8        0.53      -21.93     29.15 o
   6   4   8       39.06       35.70     35.56 o
   7   4   8        0.33       -0.17     38.53 o
  -2   5   8        0.54      -16.54     31.84 o
  -1   5   8      160.70      176.30     58.24 o
   0   5   8      238.91      303.60     42.86 o
   1   5   8       87.61      106.18     41.60 o
   2   5   8     1066.51     1035.29    237.12 o
   3   5   8        4.69       -2.64     20.64 o
   4   5   8      883.38      800.39     66.65 o
   5   5   8      207.19      207.68     42.45 o
   6   5   8      305.77      292.13     46.22 o
   7   5   8      263.07      205.51     45.59 o
  -1   6   8      392.98      475.79     55.77 o
   0   6   8      356.26      407.28     70.13 o
   1   6   8      785.50      749.59     76.07 o
   2   6   8       51.57       41.42     28.56 o
   3   6   8      767.21      563.13    129.75 o
   4   6   8        4.80      -10.70     37.05 o
   5   6   8      346.97      433.08     53.10 o
   6   6   8        1.81        3.14     36.87 o
   7   6   8       62.05       33.57     39.65 o
   0   7   8        3.28      -58.64     46.75 o
   1   7   8        2.65       25.75     44.77 o
   2   7   8       57.78       62.48     33.06 o
   3   7   8       57.08       51.98     33.48 o
   4   7   8      191.44      148.17     70.13 o
   5   7   8      143.59      210.49     50.99 o
   6   7   8      108.30      146.53     60.81 o
   2   8   8        3.54        9.90     40.81 o
   3   8   8      266.59      202.36     78.25 o
   4   8   8       19.26       16.24     69.33 o
   5   8   8       97.64       77.12     34.54 o
  -1  -7   9      697.14      749.34    219.09 o
   0  -7   9      206.85      271.82     45.39 o
   1  -7   9      480.64      487.32     60.51 o
  -2  -6   9      163.42      224.09     30.70 o
  -1  -6   9      266.32      286.58     38.40 o
   0  -6   9       71.43       70.99     27.90 o
   1  -6   9      671.61      642.12     53.73 o
   2  -6   9        5.47       -9.61     32.22 o
   3  -6   9      409.52      458.39     91.72 o
  -3  -5   9       20.52       22.86     24.47 o
  -2  -5   9       65.99       82.73     23.70 o
  -1  -5   9      204.72      215.42     31.45 o
   0  -5   9        3.53        5.58     23.85 o
   1  -5   9      987.73      907.26     68.96 o
   2  -5   9      119.07       93.48     27.99 o
   3  -5   9     1217.44     1308.73     95.33 o
   4  -5   9      365.04      385.29     43.84 o
  -3  -4   9      168.94      163.37     29.76 o
  -2  -4   9     1364.20     1443.20    146.78 o
  -1  -4   9      126.05      108.73     23.16 o
   0  -4   9     2587.69     2507.81    231.35 o
   1  -4   9       11.02       10.23     19.78 o
   2  -4   9     1992.87     2131.33    179.30 o
   3  -4   9      537.29      594.05     39.23 o
   4  -4   9      735.14      791.95     52.61 o
   5  -4   9      596.53      573.94     69.70 o
  -3  -3   9      131.55      140.73     28.93 o
  -2  -3   9        0.71       -7.38     20.02 o
  -1  -3   9      174.64      207.71     24.74 o
   0  -3   9      126.96      124.74     26.03 o
   1  -3   9      156.11      161.77     22.91 o
   2  -3   9      145.10      178.32     27.54 o
   3  -3   9        0.91       12.82     20.63 o
   4  -3   9       11.75        3.56     20.91 o
   5  -3   9      186.87      160.03     27.09 o
  -3  -2   9      226.60      245.29     29.42 o
  -2  -2   9      250.33      260.35     29.13 o
  -1  -2   9      245.85      296.60     32.91 o
   0  -2   9     1515.57     1532.00     76.34 o
   1  -2   9      156.60      145.83     22.13 o
   2  -2   9     2637.03     2631.89    204.89 o
   3  -2   9       91.86       79.25     20.68 o
   4  -2   9     1553.71     1713.76    158.50 o
   5  -2   9        4.60       -9.83     19.90 o
   6  -2   9      477.77      456.56     72.28 o
  -3  -1   9       74.71      104.41     25.19 o
  -2  -1   9      839.27      953.04     58.15 o
  -1  -1   9      253.69      273.75     30.77 o
   0  -1   9      454.86      519.79     29.80 o
   1  -1   9       76.76       80.80     19.03 o
   2  -1   9        1.06       -8.83     15.62 o
   3  -1   9       22.20       10.73     17.02 o
   4  -1   9       73.43       77.39     20.19 o
   5  -1   9       15.56      -23.27     18.00 o
   6  -1   9       17.33        5.49     24.68 o
  -3   0   9        1.67        1.07     21.57 o
  -2   0   9      121.61      166.63     26.47 o
  -1   0   9      119.80      138.93     28.97 o
   0   0   9      235.42      255.27     24.18 o
   1   0   9       33.30       15.50     16.35 o
   2   0   9       38.85       24.74     16.49 o
   3   0   9      164.49      141.78     20.61 o
   4   0   9       38.18       32.89     17.64 o
   5   0   9      393.67      356.48     47.04 o
   6   0   9        7.49      -25.08     22.37 o
  -3   1   9        7.79       -8.31     21.83 o
  -2   1   9      155.04      179.63     30.62 o
  -1   1   9      327.13      325.48     34.83 o
   0   1   9      199.87      247.40     23.98 o
   1   1   9     1137.22     1108.24     61.10 o
   2   1   9      222.98      174.16     31.00 o
   3   1   9      769.95      638.72     34.88 o
   4   1   9       42.35       44.83     20.48 o
   5   1   9      166.66      163.28     29.26 o
   6   1   9        8.93       -7.75     30.29 o
   7   1   9       22.16       21.89     35.28 o
  -2   2   9        2.52       25.95     24.88 o
  -1   2   9      359.88      356.44     39.47 o
   0   2   9       31.40       18.27     17.08 o
   1   2   9      277.41      245.40     26.12 o
   2   2   9       69.14       77.24     20.83 o
   3   2   9      325.70      279.60     36.20 o
   4   2   9       47.81       55.75     20.02 o
   5   2   9      579.76      582.57    122.03 o
   6   2   9       27.01        6.62     40.33 o
   7   2   9      466.04      434.61     77.45 o
  -2   3   9       51.67       48.45     48.53 o
  -1   3   9      233.34      242.38     48.73 o
   0   3   9        3.10        5.29     27.07 o
   1   3   9      606.75      607.46     49.92 o
   2   3   9      126.44      112.27     27.01 o
   3   3   9      703.46      668.32     72.85 o
   4   3   9      231.64      243.33     28.40 o
   5   3   9      218.69      196.68     47.54 o
   6   3   9      160.59      135.67     43.97 o
   7   3   9        6.15       -1.45     42.94 o
  -1   4   9      124.64      114.50     54.67 o
   0   4   9        0.01       15.47     29.11 o
   1   4   9      110.52       72.90     40.41 o
   2   4   9      157.12      178.58     32.47 o
   3   4   9       80.72       78.61     26.00 o
   4   4   9      521.10      489.43     45.45 o
   5   4   9      155.92      167.75     43.59 o
   6   4   9      330.27      314.72     50.45 o
   7   4   9      299.26      275.41     53.40 o
  -1   5   9      303.58      374.00     73.29 o
   0   5   9      128.51      120.44     52.30 o
   1   5   9      740.89      877.56     81.22 o
   2   5   9        8.97        1.89     27.99 o
   3   5   9      940.05     1053.66    160.01 o
   4   5   9      239.99      268.60     62.94 o
   5   5   9      584.16      646.51     59.84 o
   6   5   9      578.16      575.18     59.41 o
   0   6   9      283.57      335.57     70.92 o
   1   6   9      102.23      122.82     53.09 o
   2   6   9      332.03      372.06     71.71 o
   3   6   9      270.80      288.80     57.05 o
   4   6   9       77.02       58.15     23.97 o
   5   6   9      208.67      269.83     52.80 o
   6   6   9        8.12       23.90     43.40 o
   2   7   9      168.61      138.67     50.32 o
   3   7   9      782.53      743.30    101.62 o
   4   7   9       14.53       -9.77     25.33 o
   5   7   9      961.92     1113.89     97.86 o
   0  -6  10      407.02      275.75     72.11 o
   1  -6  10      312.56      277.33     76.07 o
  -1  -5  10      109.20      117.14     34.14 o
   0  -5  10        8.18       10.11     30.62 o
   1  -5  10       29.49      -19.13     41.23 o
   2  -5  10        8.86      -27.18     31.26 o
   3  -5  10       48.14       61.91     34.24 o
  -2  -4  10      104.17      108.31     30.91 o
  -1  -4  10       22.27       22.97     29.42 o
   0  -4  10       73.99       84.94     28.49 o
   1  -4  10      100.32      106.18     29.52 o
   2  -4  10       17.93        0.82     28.75 o
   3  -4  10      199.38      190.52     36.88 o
   4  -4  10       16.64       20.34     31.40 o
  -2  -3  10        4.53       15.63     26.76 o
  -1  -3  10      154.34      202.36     38.94 o
   0  -3  10       11.85        1.98     24.18 o
   1  -3  10      322.69      376.93     35.29 o
   2  -3  10      102.78      123.13     27.29 o
   3  -3  10      239.15      303.72     33.14 o
   4  -3  10       59.34       67.38     27.61 o
   5  -3  10      118.20      132.72     50.71 o
  -2  -2  10        0.11      -16.89     23.30 o
  -1  -2  10      316.83      343.32     47.30 o
   0  -2  10        5.53        3.10     23.47 o
   1  -2  10      491.07      553.99     37.83 o
   2  -2  10      271.14      290.59     31.49 o
   3  -2  10      258.67      296.76     31.24 o
   4  -2  10      903.03      918.21     65.59 o
   5  -2  10      110.31      119.63     26.08 o
  -2  -1  10       63.06       50.98     29.88 o
  -1  -1  10      105.94      110.32     31.85 o
   0  -1  10      178.92      222.92     30.53 o
   1  -1  10       22.02        8.64     22.09 o
   2  -1  10      207.12      189.01     27.47 o
   3  -1  10       66.20       50.48     20.40 o
   4  -1  10        0.49        6.76     19.41 o
   5  -1  10      165.63      136.57     25.01 o
  -2   0  10       76.17       70.22     30.97 o
  -1   0  10      334.59      463.82     42.66 o
   0   0  10       39.39       61.57     21.60 o
   1   0  10     1281.14     1582.30    109.82 o
   2   0  10       14.87       -3.71     19.74 o
   3   0  10     1782.07     1723.42    118.30 o
   4   0  10       21.50       18.67     19.53 o
   5   0  10      810.39      865.88     84.13 o
   6   0  10      242.90      234.74     66.91 o
  -2   1  10      419.43      516.01     69.73 o
  -1   1  10      214.75      222.00     43.76 o
   0   1  10      958.66     1228.34    142.28 o
   1   1  10       32.50       37.47     22.58 o
   2   1  10     1010.30     1046.03    155.18 o
   3   1  10      108.53       77.79     23.44 o
   4   1  10      719.52      759.55     48.79 o
   5   1  10      225.38      263.62     29.05 o
   6   1  10      183.49      145.11     39.29 o
  -1   2  10       26.48       40.31     34.84 o
   0   2  10      272.05      324.55     44.67 o
   1   2  10        8.32       -1.04     29.03 o
   2   2  10      290.44      299.90     42.26 o
   3   2  10      320.63      363.07     41.87 o
   4   2  10       80.07       85.70     27.36 o
   5   2  10      571.97      635.85     45.30 o
   6   2  10        2.20      -27.58     41.59 o
   0   3  10      544.52      791.58     83.99 o
   1   3  10      646.47      793.57     79.24 o
   2   3  10     1573.65     1932.97     76.93 o
   3   3  10      120.50      153.26     41.73 o
   4   3  10     1418.56     1532.71    204.66 o
   5   3  10       64.95       71.56     42.70 o
   6   3  10      592.57      567.41     62.71 o
   0   4  10       97.45      109.36     39.02 o
   1   4  10      714.03      788.02     81.22 o
   2   4  10        0.51        4.73     31.22 o
   3   4  10      715.96      728.35    117.51 o
   4   4  10       41.60       33.25     25.63 o
   5   4  10      243.65      278.21     59.63 o
   6   4  10        6.47      -13.93     40.91 o
   1   5  10      183.57      176.30     57.45 o
   2   5  10      246.47      292.55     45.31 o
   3   5  10      160.05      220.84     40.19 o
   4   5  10      650.14      627.48    142.61 o
   5   5  10       38.88      -11.32     44.34 o
   2   6  10      240.00      272.18     60.62 o
   3   6  10      285.15      282.90     53.49 o
   4   6  10       81.25       71.87     48.80 o
   5   6  10      187.85      247.72     56.33 o
   0  -4  11      886.66     1195.26    187.99 o
   1  -4  11       33.33       17.06     45.13 o
   2  -4  11      983.03     1317.23    101.82 o
  -1  -3  11      194.81      190.96     65.37 o
   0  -3  11       17.33       16.85     32.99 o
   1  -3  11      116.26      157.01     33.14 o
   2  -3  11      179.18      197.52     39.42 o
   3  -3  11       39.89       54.99     32.24 o
  -1  -2  11      394.21      618.85     85.97 o
   0  -2  11      109.19      140.19     32.66 o
   1  -2  11      366.77      463.20     39.78 o
   2  -2  11      673.44      872.68     63.22 o
   3  -2  11      112.11       78.59     32.14 o
   4  -2  11      959.04     1083.04     55.89 o
  -1  -1  11      281.91      402.48     47.05 o
   0  -1  11      478.55      675.72     62.05 o
   1  -1  11      793.15     1053.65     66.23 o
   2  -1  11      270.20      336.00     47.29 o
   3  -1  11      685.55      686.48     72.97 o
   4  -1  11        4.17        1.78     23.34 o
   5  -1  11      332.71      328.05     37.68 o
  -1   0  11        2.30      -43.58     29.05 o
   0   0  11        0.10       -0.22     38.09 o
   1   0  11       28.81        8.11     25.79 o
   2   0  11        6.52        7.33     23.68 o
   3   0  11       37.78       27.38     23.83 o
   4   0  11       50.57       43.61     22.55 o
   5   0  11        4.73       -9.70     21.37 o
  -1   1  11       16.94       15.06     56.65 o
   0   1  11      354.72      569.32     82.80 o
   1   1  11      169.71      265.31     46.53 o
   2   1  11      227.05      331.97     48.36 o
   3   1  11      304.44      298.19     46.43 o
   4   1  11       94.39       96.29     32.67 o
   5   1  11      164.15      190.75     39.46 o
   0   2  11        0.50       22.75     39.22 o
   1   2  11       58.35      149.36     55.07 o
   2   2  11       14.11       -0.86     34.93 o
   3   2  11       36.08       27.37     35.03 o
   4   2  11       36.02       33.71     29.35 o
   5   2  11       82.15       81.30     29.33 o
   1   3  11      203.58      362.12     66.96 o
   2   3  11        8.90      -30.24     33.60 o
   3   3  11      417.08      557.84    117.20 o
   4   3  11       28.19       47.44     28.94 o
   5   3  11      335.24      300.41     34.21 o
   1   4  11        2.03        2.38     49.13 o
   2   4  11        7.52        6.74     45.96 o
   3   4  11        1.73      -19.93     46.16 o
   4   4  11       14.72        4.41     28.69 o
   5   4  11        3.21       -9.51     61.01 o
   3   5  11      637.92      760.29     78.84 o
   1  -1  12        0.28      -16.87     32.19 o
   2  -1  12       27.30        7.83     33.59 o
   3  -1  12       22.12       31.28     37.11 o
   1   0  12      155.75      334.65     65.17 o
   2   0  12       76.62      115.52     36.73 o
   3   0  12      468.07      589.12     91.33 o
   2   1  12      679.56     1007.10     73.15 o
   3   1  12        2.08       -6.74     38.24 o
   2   2  12       60.19       73.69     55.86 o
   3   2  12        0.67      -47.86     36.69 o
 
